# Supplementary material for: Lessons from polio eradication: a synthesis of implementation strategies for global health services delivery from a scoping review
Source: Front Health Serv. 2024 Aug 7;4:1287554. doi: 10.3389/frhs.2024.1287554 (PMC11335730; doi:10.3389/frhs.2024.1287554)
Supplement: Supplementary File S5 — Bibliography of articles identified for data extraction. [file Datasheet5.xlsx]

## Sheet: Sheet1
Title	Authors	Abstract	Published Year	Published Month	Journal	Volume	Issue	Pages	Completed
Reasons for partial/non-immunization with oral polio vaccine/triple antigen among children under five years	Devivanayagam, N.; Nedunchelian, K.; Ashok, T. P.; Mala, N.	To identify the reasons for non-immunization/postponing immunization, parents of 615 poliomyelitis (APM) children and 908 children attending the Outpatient Department (OPD) for other ailments were interviewed. A total of 165 (26.9%), 185 (30.1%) and 264 (43%) among APM and 645 (71%), 183 (20.2%) and 80 (8.8%) among OPD children were immunized, partially immunized and unimmunized, respectively. Fo…	1992	Nov	Indian Pediatr	29	11	1347-51
Knowledge and practice of frontline health workers (Health Extension Workers and Community Volunteer Surveillance Focal Persons) towards acute flaccid paralysis (AFP) case detection and reporting in pastoralist and semi-pastoralist areas of Ethiopia	Asres, M.; Bisrat, F.; Kebede, Y.; Asegedew, B.; Getachew, B.; Fantahun, M.	BACKGROUND: Front line workers in pastoralist and semi pastoralist areas are expected to play a vital role in detecting cases of Acute Flaccid Paralysis. OBJECTIVE: Assess knowledge and practice of Heath Extension Workers (HEWs) and Community Volunteer Surveillance Focal Persons (CVSFPs) on AFP case detection and reporting. METHODS: A cross sectional survey involving 70 Health Extension Workers (…	2013	Jul	Ethiop Med J	51 Suppl 1		51-7
Study of operational aspects of pulse polio booths during Intensified Pulse Polio Immunisation Campaign in assembly segments of East Delhi	Aggarwal, K.; Kannan, A. T.; Neelam,; Kumar, P.	The study was undertaken with the objective of observing operational aspects of 609 pulse polio booths established during Intensified Pulse Polio Campaign in East Delhi on National Immunisation Days (NID) during 2001-2002 through well designed format. The average number of persons present on duty at polio booths was 3.73 against a recommendation of 4 per booth. All the booths had vaccine carriers…	2002	Sep	J Commun Dis	34	3	215-20
Evaluation of cold chain system in Chandigarh during PPI campaign 2001-2002	Goel, N. K.; Swami, H. M.; Bhatia, S. P.	OBJECTIVE: To evaluate the maintenance of cold chain system (CCS) in intensified pulse polio immunization (IPPI) programme, during December 2001 and January 2002 in Union Territory (UT) Chandigarh. MATERIALS & METHODS: A Cross sectional time bound study was conducted in seven centres, where OPV vials were stored prior to IPPI and 20 IPPI Booths in UT, Chandigarh. Booths were selected by stratifie…	2004	Oct-Dec	Indian J Public Health	48	4	200-4
Poliomyelitis trends in Pondicherry, south India, 1989-91	Srinivasa, D. K.; Sahai, A.; Rotti, S. B.; Soudarssanane, M. B.; Danabalan, M.; Sahoo, R. N.; Narayan, K. A.; Ramalingam, G.; Srinivasan, S.; Mahadevan, S.; Bhat, B. V.; Nalini, P.	STUDY OBJECTIVES: To assess the poliomyelitis trend, including study of the epidemiological features, and to correlate this with the immunisation coverage of infants. DESIGN: Three annual lameness surveys in children aged 0-60 months employing cluster sampling methods and a series of five cross sectional surveys of immunisation coverage in children aged 12-23 months of age were undertaken. SETTIN…	1997	Aug	J Epidemiol Community Health	51	4	443-8
Polio vaccine hesitancy in the networks and neighborhoods of Malegaon, India	Onnela, J. P.; Landon, B. E.; Kahn, A. L.; Ahmed, D.; Verma, H.; O'Malley, A. J.; Bahl, S.; Sutter, R. W.; Christakis, N. A.	OBJECTIVES: Eradication and control of childhood diseases through immunization can only work if parents allow their children to be vaccinated. To learn about social network factors associated with polio vaccine hesitancy, we investigated social and spatial clustering of households by their vaccine acceptance status in Malegaon, India, an area known for vaccine refusal and repeated detection of po…	2016	Mar	Soc Sci Med	153		99-106
Population Immunity against Serotype-2 Poliomyelitis Leading up to the Global Withdrawal of the Oral Poliovirus Vaccine: Spatio-temporal Modelling of Surveillance Data	Pons-Salort, M.; Molodecky, N. A.; O'Reilly, K. M.; Wadood, M. Z.; Safdar, R. M.; Etsano, A.; Vaz, R. G.; Jafari, H.; Grassly, N. C.; Blake, I. M.	BACKGROUND: Global withdrawal of serotype-2 oral poliovirus vaccine (OPV2) took place in April 2016. This marked a milestone in global polio eradication and was a public health intervention of unprecedented scale, affecting 155 countries. Achieving high levels of serotype-2 population immunity before OPV2 withdrawal was critical to avoid subsequent outbreaks of serotype-2 vaccine-derived poliovir…	2016	Oct	PLoS Med	13	10	e1002140
Poliomyelitis and its elimination in Cuba: an historical overview	Beldarrain, E.	INTRODUCTION: Polio was first detected in Cuba in the late 19th century among residents of the US community on the Isla de Pinos (Isle of Pines, now Isle of Youth), apparently introduced through migration from the USA. The first outbreak was reported in 1906 on the Isle, with the first epidemic reported in the former province of Las Villas in 1909. The epidemics subsequently intensified, by 1934 …	2013	Apr	MEDICC Rev	15	2	30-6
Polio eradication: mobilizing and managing the human resources	Aylward, R. B.; Linkins, J.	Between 1988 and 2004, the Global Polio Eradication Initiative grew to become the largest international health effort in history, operating in every country of the world. An estimated 10 million health workers and volunteers have been engaged in implementing the necessary polio supplementary immunization activities (SIAs) on a recurring basis, and at least 35,000 well-trained workers have been co…	2005	Apr	Bull World Health Organ	83	4	268-73
Immunity to poliovirus serotypes in children population of selected communities in South-west, Nigeria	Adeniji, J. A.; Osundare, F. A.; Adewumi, O. M.; Onoja, A. B.; Fagbami, A. H.	BACKGROUND: Poliovirus outbreaks are still reported in Nigeria despite renewed efforts to improve vaccine coverage, thus suggesting the existence of susceptible hosts. Also, there is anecdotal evidence of variation in vaccine coverage by region and specifically between urban and rural communities. Consequently, this study assessed neutralizing antibodies to poliovirus serotypes among children in …	2015		Afr J Infect Dis	9	1	2018-01-05
Strengthening routine immunization services in the Western Pacific through the eradication of poliomyelitis	Aylward, R. B.; Bilous, J.; Tangermann, R. H.; Sanders, R.; Maher, C.; Sato, Y.; Omi, S.	Infant immunization coverage in the Western Pacific Region of the World Health Organization was reviewed to evaluate the impact of polio eradication activities on routine immunization services. The trend in bacille Calmette-Guerin (one dose; BCG), diphtheria-tetanus toxoids-pertussis (three doses; DTP3), and measles (one dose) vaccination rates was analyzed from the beginning of eradication activ…	1997	Feb	J Infect Dis	175 Suppl 1		S268-71
Use of Mobile Information Technology during Planning, Implementation and Evaluation of a Polio Campaign in South Sudan	Haskew, J.; Kenyi, V.; William, J.; Alum, R.; Puri, A.; Mostafa, Y.; Davis, R.	BACKGROUND: Use of mobile information technology may aid collection of real-time, standardised data to inform and improve decision-making for polio programming and response. We utilised Android-based smartphones to collect data electronically from more than 8,000 households during a national round of polio immunisation in South Sudan. The results of the household surveys are presented here, toget…	2015		PLoS One	10	8	e0135362
The second campaign for poliomyelitis vaccination in the eastern province: different strategy with similar success	Al-Sulaiman, A. A.; Al-Mazrou, Y. Y.; Al-Bar, A. A.; Al-Ali, A. A.	PURPOSE: To determine whether the change from the door-to-door strategy of administering the Oral Polio Vaccine (OPV) to designated vaccination points has led to less than optimal vaccination coverage. METHODS: The Second Bi Annual Poliomyelitis Vaccination ended on 28 Rajab 1417N (9 December 1996G). To minimize the high cost in terms of staff and financial resources, the local authority in the E…	1997	Jan	J Family Community Med	4	1	53-6
Evaluation of pulse-polio immunisation in rural area of Maharashtra	Chincholikar, S. V.; Prayag, R. D.	An evaluation survey on Pulse-polio Immunisation (PPI) in January 2000 was carried out in rural areas of Maharashtra to assess the immunisation coverage, the knowledge regarding pulse-polio and the routine immunisation schedule. House-to-house survey was carried out and information was collected by interviewing the parents of 778 children. It was observed that PPI coverage was excellent i.e., 98%…	2000	Sep	Indian J Pediatr	67	9	647-9
Effect of target age of supplemental immunization campaigns on poliomyelitis occurrence in China	Zhang, J.; Yu, J. J.; Linkins, R. W.; Zhang, R. Z.; Wang, K. A.; Cochi, S. L.	The World Health Organization recommends conducting supplemental immunization activities to eradicate poliomyelitis by the year 2000. Although effective in eliminating poliomyelitis from the Americas, supplemental campaigns require substantial resources. To assess differential campaign effectiveness in eliminating this disease, poliomyelitis occurrence was compared in counties in China that targe…	1997	Feb	J Infect Dis	175 Suppl 1		S210-4
Performance and determinants of routine immunization coverage within the context of intensive polio eradication activities in Uttar Pradesh, India: Social Mobilization Network (SM Net) and Core Group Polio Project (CGPP)	Weiss, W. M.; Choudhary, M.; Solomon, R.	BACKGROUND: Studies that have looked at the effect of polio eradication efforts in India on routine immunization programs have provided mixed findings. One polio eradication project, funded by US Agency for International Development (USAID) and carried out by the CORE Group Polio Project (CGPP) in the state of Uttar Pradesh of India, has included the strengthening of routine immunization systems …	2013	2018-05-16	BMC Int Health Hum Rights	13		25
Spatial Dynamics and High Risk Transmission Pathways of Poliovirus in Nigeria 2001-2013	Mangal, T. D.; Aylward, R. B.; Shuaib, F.; Mwanza, M.; Pate, M. A.; Abanida, E.; Grassly, N. C.	The polio eradication programme in Nigeria has been successful in reducing incidence to just six confirmed cases in 2014 and zero to date in 2015, but prediction and management of future outbreaks remains a concern. A Poisson mixed effects model was used to describe poliovirus spread between January 2001 and November 2013, incorporating the strength of connectivity between districts (local govern…	2016		PLoS One	11	9	e0163065
Coverage estimates and patterns of inactivated poliovirus vaccine (IPV) use prior to and during the polio eradication endgame, Jinan City, China, 2010-2015	Chang, C.; Zhang, J.; Zhou, J.; Cao, R.; Song, K.; Liu, C.; Zhang, X.; Geng, X.; Liu, X.; Li, C.	BACKGROUND: Use of inactivated poliovirus vaccine (IPV) in Jinan during the polio eradication endgame has not been previously documented. Two IPV-containing vaccines were made available as an option for Jinan parents in 2009. We describe coverage levels and patterns of use of IPV over time using data from the Jinan Childhood Immunization Information Management System (JNCIIMS). METHODS: Children …	2016	Nov	Hum Vaccin Immunother	12	11	2749-2752
Clustered lot quality assurance sampling: a tool to monitor immunization coverage rapidly during a national yellow fever and polio vaccination campaign in Cameroon, May 2009	Pezzoli, L.; Tchio, R.; Dzossa, A. D.; Ndjomo, S.; Takeu, A.; Anya, B.; Ticha, J.; Ronveaux, O.; Lewis, R. F.	We used the clustered lot quality assurance sampling (clustered-LQAS) technique to identify districts with low immunization coverage and guide mop-up actions during the last 4 days of a combined oral polio vaccine (OPV) and yellow fever (YF) vaccination campaign conducted in Cameroon in May 2009. We monitored 17 pre-selected districts at risk for low coverage. We designed LQAS plans to reject dis…	2012	Jan	Epidemiol Infect	140	1	14-26
Evaluation of oral poliovirus vaccine delivery during the 1994 national immunization days in Pakistan	Reichler, M. R.; Aslanian, R.; Lodhi, Z. H.; Latif, I.; Khan, M. A.; Chaudhry, R.; Idris, A. A.; Barzgar, M. A.	Pakistan conducted national immunization days (NIDs) for the first time in 1994. To estimate coverage, to evaluate risk factors for failure to be immunized, and to determine the effectiveness of mass media, parents of 1288 children in 714 households in four districts were surveyed after the first NID round. In each district, a high proportion of children (93%-96%) received oral poliovirus vaccine…	1997	Feb	J Infect Dis	175 Suppl 1		S205-9
An acute flaccid paralysis surveillance-based serosurvey of poliovirus antibodies in Western Uttar Pradesh, India	Bahl, S.; Gary, H. E., Jr.; Jafari, H.; Sarkar, B. K.; Pathyarch, S. K.; Sethi, R.; Deshpande, J.	BACKGROUND: Despite intensified use of monovalent oral poliovirus type 1 vaccine and improved coverage of immunization campaigns, wild poliovirus type 1 persisted in Indian states of Uttar Pradesh and Bihar during 2006 to 2009. METHODS: A serosurvey was conducted among cases of acute flaccid paralysis in the 25 high-polio-incidence districts of western Uttar Pradesh. Children were recruited by ag…	2014	2018-11-01	J Infect Dis	210 Suppl 1		S234-42
Using oral polio vaccine beyond the cold chain: a feasibility study conducted during the national immunization campaign in Mali	Halm, A.; Yalcouye, I.; Kamissoko, M.; Keita, T.; Modjirom, N.; Zipursky, S.; Kartoglu, U.; Ronveaux, O.	We conducted the first systematic documentation of using oral polio vaccine (OPV) out of the cold chain during national immunization day (NID) campaigns in Mali. Using a crossover intervention design, vaccinators compared the transport of OPV in vaccine carriers with or without ice packs. Vaccine integrity was assured through monitoring vaccine vial monitor (VVM) status. Despite ambient temperatu…	2010	2018-04-26	Vaccine	28	19	3467-72
Feasibility of using global system for mobile communication (GSM)-based tracking for vaccinators to improve oral poliomyelitis vaccine campaign coverage in rural Pakistan	Chandir, S.; Dharma, V. K.; Siddiqi, D. A.; Khan, A. J.	Despite multiple rounds of immunization campaigns, it has not been possible to achieve optimum immunization coverage for poliovirus in Pakistan. Supplementary activities to improve coverage of immunization, such as door-to-door campaigns are constrained by several factors including inaccurate hand-drawn maps and a lack of means to objectively monitor field teams in real time, resulting in subopti…	2017	2018-09-05	Vaccine	35	37	5037-5042
Evaluation of the acute flacid paralysis (AFP) surveillance system in Bikita district Masvingo province 2010	Pomerai, K. W.; Mudyiradima, R. F.; Tshimanga, M.; Muchekeza, M.	BACKGROUND: AFP is a rare syndrome and serves as a proxy for poliomyelitis. The main objective of AFP surveillance is to detect circulating wild polio virus and provide data for developing effective prevention and control strategies as well planning and decision making. Bikita district failed to detect a case for the past two years. FINDINGS: A total of 31 health workers from 14 health centres we…	2014	2018-04-18	BMC Res Notes	7		252
Childhood mortality after oral polio immunisation campaign in Guinea-Bissau	Aaby, P.; Hedegaard, K.; Sodemann, M.; Nhante, E.; Veirum, J. E.; Jakobsen, M.; Lisse, I.; Jensen, H.; Sandstrom, A.	Though previous studies have suggested a non-specific beneficial effect of oral polio vaccine (OPV), there has been no evaluation of the mortality impact of national polio immunization days. On the other hand, studies examining the effect of OPV and diphtheria-tetanus-pertussis (DTP) vaccines, which are usually administered together in routine immunisation programmes in low-income countries, have…	2005	2018-02-25	Vaccine	23	14	1746-51
Global public health mandates in a diverse world: the polio eradication initiative and the expanded programme on immunization in sub-Saharan Africa and South Asia	Bonu, S.; Rani, M.; Razum, O.	BACKGROUND: The circulation of wild poliovirus is expected to cease soon due to the success of the global polio eradication initiative. Thereafter, intensified polio eradication efforts such as National Immunisation Days (NIDs) will most likely be discontinued. As a consequence, the expanded programme on immunization (EPI) will no longer enjoy extra inputs from the polio eradication initiative. W…	2004	Dec	Health Policy	70	3	327-45
Preventing Vaccine-Derived Poliovirus Emergence during the Polio Endgame	Pons-Salort, M.; Burns, C. C.; Lyons, H.; Blake, I. M.; Jafari, H.; Oberste, M. S.; Kew, O. M.; Grassly, N. C.	Reversion and spread of vaccine-derived poliovirus (VDPV) to cause outbreaks of poliomyelitis is a rare outcome resulting from immunisation with the live-attenuated oral poliovirus vaccines (OPVs). Global withdrawal of all three OPV serotypes is therefore a key objective of the polio endgame strategic plan, starting with serotype 2 (OPV2) in April 2016. Supplementary immunisation activities (SIAs…	2016	Jul	PLoS Pathog	12	7	e1005728
Key issues in the persistence of poliomyelitis in Nigeria: a case-control study	Mangal, T. D.; Aylward, R. B.; Mwanza, M.; Gasasira, A.; Abanida, E.; Pate, M. A.; Grassly, N. C.	BACKGROUND: The completion of poliomyelitis eradication is a global emergency for public health. In 2012, more than 50% of the world's cases occurred in Nigeria following an unanticipated surge in incidence. We aimed to quantitatively analyse the key factors sustaining transmission of poliomyelitis in Nigeria and to calculate clinical efficacy estimates for the oral poliovirus vaccines (OPV) curr…	2014	Feb	Lancet Glob Health	2	2	e90-7
Cold-Chain Adaptability During Introduction of Inactivated Polio Vaccine in Bangladesh, 2015	Billah, M. M.; Zaman, K.; Estivariz, C. F.; Snider, C. J.; Anand, A.; Hampton, L. M.; Bari, T. I. A.; Russell, K. L.; Chai, S. J.	Background: Introduction of inactivated polio vaccine creates challenges in maintaining the cold chain for vaccine storage and distribution. Methods: We evaluated the cold chain in 23 health facilities and 36 outreach vaccination sessions in 8 districts and cities of Bangladesh, using purposive sampling during August-October 2015. We interviewed immunization and cold-chain staff, assessed equipme…	2017	2018-07-01	J Infect Dis	216	suppl_1	S114-s121
The impact of the national polio immunization campaign on levels and equity in immunization coverage: evidence from rural North India	Bonu, S.; Rani, M.; Baker, T. D.	Few studies have investigated the impact of immunization campaigns conducted under the global polio eradication program on sustainability of polio vaccination coverage, on coverage of non-polio vaccines (administered under Expanded Program on Immunization (EPI)), and on changes in social inequities in immunization coverage. This study proposes to fill the gaps in the evidence by investigating the…	2003	Nov	Soc Sci Med	57	10	1807-19
Eradication of wild poliovirus from the Americas: acute flaccid paralysis surveillance, 1988-1995	de Quadros, C. A.; Hersh, B. S.; Olive, J. M.; Andrus, J. K.; da Silveira, C. M.; Carrasco, P. A.	In May 1985, the Pan American Health Organization proposed the goal of interruption of wild poliovirus transmission in the Western Hemisphere. An important component of the polio eradication strategy was conducting surveillance for cases of acute flaccid paralysis. Reported cases were thoroughly investigated, including the collection of stool samples for testing for the presence of wild polioviru…	1997	Feb	J Infect Dis	175 Suppl 1		S37-42
Improving polio vaccination coverage in Nigeria through the use of geographic information system technology	Barau, I.; Zubairu, M.; Mwanza, M. N.; Seaman, V. Y.	BACKGROUND: Historically, microplanning for polio vaccination campaigns in Nigeria relied on inaccurate and incomplete hand-drawn maps, resulting in the exclusion of entire settlements and missed children. The goal of this work was to create accurate, coordinate-based maps for 8 polio-endemic states in northern Nigeria to improve microplanning and support tracking of vaccination teams, thereby en…	2014	2018-11-01	J Infect Dis	210 Suppl 1		S102-10
A Cross-Sectional Survey of Healthcare Workers on the Knowledge and Attitudes towards Polio Vaccination in Pakistan	Khan, M. U.; Ahmad, A.; Aqeel, T.; Akbar, N.; Salman, S.; Idress, J.	INTRODUCTION: Pakistan accounts for 85.2% of the total polio cases reported worldwide. Healthcare workers (HCWs) are an integral part of immunization campaigns and source of education for the general public. This study aimed to assess the knowledge and attitudes towards polio vaccination among HCWs providing immunisation and education to general public in Quetta and Peshawar divisions of Pakistan…	2015		PLoS One	10	11	e0142485
Intensified pulse polio immunisation coverage in slums of a metropolitan city: an appraisal	Chatterjee, T.; Haldar, A.; Mitra, S. P.; Saha, A. K.; Das, M.	A study was conducted by house-to-house visit during 2nd and 3rd round of IPPI in Nov and Dec 2000 in two slums adjacent to Medical College Kolkata. Total houses visited in these two rounds were 2836 and 611 children were immunised at home. Mothers of 503 children (who did not receive IPPI dose at booth on NIDs) were interviewed. For rest 104 children, mothers were not available during the time o…	2002	Dec	J Commun Dis	34	4	281-6
The impact of polio eradication on routine immunization and primary health care: a mixed-methods study	Closser, S.; Cox, K.; Parris, T. M.; Landis, R. M.; Justice, J.; Gopinath, R.; Maes, K.; Banteyerga Amaha, H.; Mohammed, I. Z.; Dukku, A. M.; Omidian, P. A.; Varley, E.; Tedoff, P.; Koon, A. D.; Nyirazinyoye, L.; Luck, M. A.; Pont, W. F.; Neergheen, V.; Rosenthal, A.; Nsubuga, P.; Thacker, N.; Jooma, R.; Nuttall, E.	BACKGROUND: After 2 decades of focused efforts to eradicate polio, the impact of eradication activities on health systems continues to be controversial. This study evaluated the impact of polio eradication activities on routine immunization (RI) and primary healthcare (PHC). METHODS: Quantitative analysis assessed the effects of polio eradication campaigns on RI and maternal healthcare coverage. …	2014	2018-11-01	J Infect Dis	210 Suppl 1		S504-13
Refusal of oral polio vaccine in northwestern Pakistan: a qualitative and quantitative study	Murakami, H.; Kobayashi, M.; Hachiya, M.; Khan, Z. S.; Hassan, S. Q.; Sakurada, S.	BACKGROUND: Refusal of the oral polio vaccine (OPV) is a difficulty faced by the Polio Eradication Initiative (PEI) in multiple endemic areas, including the Khyber Pakhtunkhwa Province (KPP), Pakistan. In 2007, we investigated community perceptions of the OPV and estimated the prevalence of OPV refusal in three districts in Swat Valley, KPP, a polio-endemic area. METHODS: Qualitative data concern…	2014	2018-03-10	Vaccine	32	12	1382-7
Polio Eradication Initiative contribution in strengthening immunization and integrated disease surveillance data management in WHO African region, 2014	Poy, A.; Minkoulou, E.; Shaba, K.; Yahaya, A.; Gaturuku, P.; Dadja, L.; Okeibunor, J.; Mihigo, R.; Mkanda, P.	INTRODUCTION: The PEI Programme in the WHO African region invested in recruitment of qualified staff in data management, developing data management system and standards operating systems since the revamp of the Polio Eradication Initiative in 1997 to cater for data management support needs in the Region. This support went beyond polio and was expanded to routine immunization and integrated survei…	2016	2018-10-10	Vaccine	34	43	5181-5186
Global surveillance and the value of information: the case of the global polio laboratory network	de Gourville, E.; Duintjer Tebbens, R. J.; Sangrujee, N.; Pallansch, M. A.; Thompson, K. M.	Effective control and eradication of diseases requires reliable information from surveillance activities, including laboratories, which typically incur real financial costs. This article presents data from a survey we conducted to estimate the costs of the Global Polio Laboratory Network (GPLN), which currently supports aggressive global surveillance for acute flaccid paralysis (AFP) to detect ci…	2006	Dec	Risk Anal	26	6	1557-69
Prevalence of asymptomatic poliovirus infection in older children and adults in northern India: analysis of contact and enhanced community surveillance, 2009	Mach, O.; Verma, H.; Khandait, D. W.; Sutter, R. W.; O'Connor, P. M.; Pallansch, M. A.; Cochi, S. L.; Linkins, R. W.; Chu, S. Y.; Wolff, C.; Jafari, H. S.	BACKGROUND: In 2009, enhanced poliovirus surveillance was established in polio-endemic areas of Uttar Pradesh and Bihar, India, to assess poliovirus infection in older individuals. METHODS: In Uttar Pradesh, stool specimens from asymptomatic household and neighborhood contacts of patients with laboratory-confirmed polio were tested for polioviruses. In Bihar, in community-based surveillance, chil…	2014	2018-11-01	J Infect Dis	210 Suppl 1		S252-8
Relationship between vaccine vial monitors and cold chain infrastructure in a rural district of India	Samant, Y.; Lanjewar, H.; Parker, L.; Block, D.; Stein, B.; Tomar, G.	INTRODUCTION: The potency of oral polio vaccine (OPV), a heat-labile vaccine, is preserved by the cold chain. The Vaccine Vial Monitor, a heat-sensitive label, is critical to the monitoring and maintenance of the cold chain. This study was conducted to evaluate the relationship between the adequacy of cold chain infrastructure and the proper use of Vaccine Vial Monitor in a rural district of Indi…	2007	Jan-Mar	Rural Remote Health	7	1	617
Certification of poliomyelitis eradication in Singapore and the challenges ahead	Lee, H. C.; Tay, J.; Kwok, C. Y.; Wee, M. K.; Ang, L. W.; Kita, Y.; Cutter, J. L.; Chan, K. P.; Chew, S. K.; Goh, K. T.	INTRODUCTION: This study reviewed the epidemiological trends of poliomyelitis from 1946 to 2010, and the impact of the national immunisation programme in raising the population herd immunity against poliovirus. We also traced the efforts Singapore has made to achieve certification of poliomyelitis eradication by the World Health Organisation. MATERIALS AND METHODS: Epidemiological data on all rep…	2012	Nov	Ann Acad Med Singapore	41	11	518-28
Health workers' perception about the supplemental immunization activities in Gombe local government area, Gombe state	Arulogun, O. S.; Obute, J. A.	Polio immunisation has faced challenges of refusal from care givers in recent times despite the efforts put in to ensure its success. To identify the role of service providers in this attitudinal shift, a survey describing the perception of health workers about the supplemental immunization activities was carried out among 265 health workers who participated in the 3rd round of the 2003 sub-natio…	2007	Mar	Afr J Med Med Sci	36	1	65-70
The role of supplementary environmental surveillance to complement acute flaccid paralysis surveillance for wild poliovirus in Pakistan - 2011-2013	Cowger, T. L.; Burns, C. C.; Sharif, S.; Gary, H. E., Jr.; Iber, J.; Henderson, E.; Malik, F.; Zahoor Zaidi, S. S.; Shaukat, S.; Rehman, L.; Pallansch, M. A.; Orenstein, W. A.	BACKGROUND: More than 99% of poliovirus infections are non-paralytic and therefore, not detected by acute flaccid paralysis (AFP) surveillance. Environmental surveillance (ES) can detect circulating polioviruses from sewage without relying on clinical presentation. With extensive ES and continued circulation of polioviruses, Pakistan presents a unique opportunity to quantify the impact of ES as a…	2017		PLoS One	12	7	e0180608
Global eradication of poliomyelitis: benefit-cost analysis	Bart, K. J.; Foulds, J.; Patriarca, P.	A benefit-cost analysis of the Poliomyelitis Eradication Initiative was undertaken to facilitate national and international decision-making with regard to financial support. The base case examined the net costs and benefits during the period 1986-2040; the model assumed differential costs for oral poliovirus vaccine (OPV) and vaccine delivery in industrialized and developing countries, and ignore…	1996		Bull World Health Organ	74	1	35-45
Successful polio eradication in Uttar Pradesh, India: the pivotal contribution of the Social Mobilization Network, an NGO/UNICEF collaboration	Coates, E. A.; Waisbord, S.; Awale, J.; Solomon, R.; Dey, R.	In Uttar Pradesh, India, in response to low routine immunization coverage and ongoing poliovirus circulation, a network of U.S.-based CORE Group member and local nongovernmental organizations partnered with UNICEF, creating the Social Mobilization Network (SMNet). The SMNet's goal was to improve access and reduce family and community resistance to vaccination. The partners trained thousands of mo…	2013	Mar	Glob Health Sci Pract	1	1	68-83
Reasons for non-vaccination during national immunization days: a case study in Istanbul, Turkey	Harmanci, H.; Gurbuz, Y.; Torun, S. D.; Tumerdem, N.; Erturk, T.	OBJECTIVE: The member states of the 41st World Health Assembly agreed to aim for the global eradication of polio by the year 2000. Turkey adopted this goal and made substantial progress. In this report, we present the results of a coverage and risk factor survey conducted to evaluate vaccine delivery during the 1999 national immunization days (NIDs) in a large district of Istanbul, Turkey. This s…	2003	Jan	Public Health	117	1	54-61
Detection of multiple cocirculating wild poliovirus type 1 lineages through environmental surveillance: impact and progress during 2011-2013 in Pakistan	Alam, M. M.; Shaukat, S.; Sharif, S.; Angez, M.; Khurshid, A.; Malik, F.; Rehman, L.; Zaidi, S. S.	BACKGROUND: The environmental surveillance has proven to be a useful tool to identify poliovirus circulation in different countries and was started in Pakistan during July 2009 to support the acute flaccid paralysis (AFP) surveillance system. METHODS: Sewage samples were collected from 27 environmental sampling (ENV) sites and processed for poliovirus isolation through 2-phase separation method. …	2014	2018-11-01	J Infect Dis	210 Suppl 1		S324-32
Spatial model for risk prediction and sub-national prioritization to aid poliovirus eradication in Pakistan	Mercer, L. D.; Safdar, R. M.; Ahmed, J.; Mahamud, A.; Khan, M. M.; Gerber, S.; O'Leary, A.; Ryan, M.; Salet, F.; Kroiss, S. J.; Lyons, H.; Upfill-Brown, A.; Chabot-Couture, G.	BACKGROUND: Pakistan is one of only three countries where poliovirus circulation remains endemic. For the Pakistan Polio Eradication Program, identifying high risk districts is essential to target interventions and allocate limited resources. METHODS: Using a hierarchical Bayesian framework we developed a spatial Poisson hurdle model to jointly model the probability of one or more paralytic polio…	2017	2018-10-11	BMC Med	15	1	180
Acute flaccid paralysis surveillance in bosnia and herzegovina: Recent isolation of two sabin like type 2 poliovirus	Fontana, S.; Buttinelli, G.; Fiore, S.; Mulaomerovic, M.; Acimovic, J.; Amato, C.; Delogu, R.; Rezza, G.; Stefanelli, P.	The WHO Regional Commission for the Certification of Poliomyelitis Eradication has recently indicated Bosnia and Herzegovina (B&H) as a high risk country for transmission, following importation, of wild poliovirus (WPV) or circulating vaccine-derived poliovirus (cVDPV). We analyzed data on Acute Flaccid Paralysis (AFP) surveillance between 2007 to 2016, and the trend of polio immunization coverag…	2017	Sep	J Med Virol	89	9	1678-1681
The impact of the Global Polio Eradication Initiative on the financing of routine immunization: case studies in Bangladesh, C te d'Ivoire, and Morocco	Levin, A.; Ram, S.; Kaddar, M.	To determine if the Global Polio Eradication Initiative (PEI) affected financing of routine immunization programmes, we compared sources and uses of funds for routine immunization programmes and PEI activities in Bangladesh, C te d'Ivoire, and Morocco for the years 1993-98. We also examined funding trends for these years in these countries and assessed the effect of the initiative on the availabi…	2002		Bull World Health Organ	80	10	822-8
The differential impact of oral poliovirus vaccine formulation choices on serotype-specific population immunity to poliovirus transmission	Thompson, K. M.; Duintjer Tebbens, R. J.	BACKGROUND: Prior analyses demonstrated the need for some countries and the Global Polio Eradication Initiative (GPEI) to conduct additional supplemental immunization activities (SIAs) with trivalent oral poliovirus vaccine (tOPV) prior to globally-coordinated cessation of all serotype 2-containing OPV (OPV2 cessation) to prevent the creation of serotype 2 circulating vaccine-derived poliovirus (…	2015	2018-09-17	BMC Infect Dis	15		376
Assessment of source of information for polio supplementary immunization activities in 2014 and 2015, Somali, Ethiopia	Bedada, S. Y.; Gallagher, K.; Aregay, A. K.; Mohammed, B.; Maalin, M. A.; Hassen, H. A.; Ali, Y. M.; Braka, F.; Kilebou, P. M.	INTRODUCTION: Communication is key for the successful implementation of polio vaccination campaigns. The purpose of this study is to review and analyse the sources of information utilized by caregivers during polio supplementary immunization activities (SIAs) in Somali, Ethiopia in 2014 and 2015. METHODS: Data on sources of information about the polio campaign were collected post campaign from ca…	2017		Pan Afr Med J	27	Suppl 2	7
A process evaluation of pulse polio immunization	Sokhey, J.; Atwood, S.; Andrus, J.; Suresh, K.; Banerjee, K.		1996	Mar	Indian Pediatr	33	3	257-61
An evaluation of cold chain in Maharashtra & Karnataka states by potency testing of field samples of oral poliovirus vaccine	Deshpande, J. M.; Rao, V. K.; Nadkarni, S. S.; Bhatia, J. P.; Rodrigues, J. J.	The cold chain for oral poliovirus vaccine was monitored in Maharashtra and Karnataka by potency testing of vaccine vials collected from various stages of the delivery system. Results showed that cold chain maintenance improved in the state of Maharashtra within a period of three years as the monitoring began in 1987. Of the 6289 samples of trivalent OPV collected from all 30 districts of the sta…	1995	Aug	Indian J Med Res	102		60-5
Mass immunization with inactivated polio vaccine in conflict zones--Experience from Borno and Yobe States, North-Eastern Nigeria	Shuaibu, F. M.; Birukila, G.; Usman, S.; Mohammed, A.; Galway, M.; Corkum, M.; Damisa, E.; Mkanda, P.; Mahoney, F.; Wa Nganda, G.; Vertefeuille, J.; Chavez, A.; Meleh, S.; Banda, R.; Some, A.; Mshelia, H.; Umar, A. U.; Enemaku, O.; Etsano, A.	The use of Inactivated Polio Vaccine (IPV) in routine immunization to replace Oral Polio Vaccine (OPV) is crucial in eradicating polio. In June 2014, Nigeria launched an IPV campaign in the conflict-affected states of Borno and Yobe, the largest ever implemented in Africa. We present the initiatives and lessons learned. The 8-day event involved two parallel campaigns. OPV target age was 0-59 mont…	2016	Feb	J Public Health Policy	37	1	36-50
Repeat process evaluation of pulse polio immunization	Banerjee, K.; Suresh, K.		1997	Apr	Indian Pediatr	34	4	357-65
Revised Household-Based Microplanning in Polio Supplemental Immunization Activities in Kano State, Nigeria. 2013-2014	Gali, E.; Mkanda, P.; Banda, R.; Korir, C.; Bawa, S.; Warigon, C.; Abdullahi, S.; Abba, B.; Isiaka, A.; Yahualashet, Y. G.; Touray, K.; Chevez, A.; Tegegne, S. G.; Nsubuga, P.; Etsano, A.; Shuaib, F.; Vaz, R. G.	BACKGROUND: Remarkable progress had been made since the launch of the Global Polio Eradication Initiative in 1988. However endemic wild poliovirus transmission in Nigeria, Pakistan, and Afghanistan remains an issue of international concern. Poor microplanning has been identified as a major contributor to the high numbers of chronically missed children. METHODS: We assessed the contribution of the…	2016	2018-05-01	J Infect Dis	213 Suppl 3		S73-8
Factors influencing participation in national immunization days in Kumasi, Ghana	Browne, E. N.; Bonney, A. A.; Agyapong, F. A.; Essegbey, I. T.	A study of the factors influencing participation in national immunization days (NID) in Kumasi, Ghana was carried out between the April and June of 1999. Polio-immunization coverage during NID was assessed among children aged < 5 years; > 90% of these children had received polio vaccinations on both of the two previous NID. The mothers who participated most in the NID tended to be those who were …	2002	Jan	Ann Trop Med Parasitol	96	1	93-104
Experiences from polio supplementary immunization activities in Anambra State, Nigeria	Onyeka, I. N.; Ilika, A. L.; Ilika, F. N.; Umeh, D. C.; Onyibe, R. I.; Okoye, C. J.; Diden, G.; Onubogu, C. U.	BACKGROUND: Routine immunization coverage is low in some States in Nigeria and contributes to the transmission of wild poliovirus. Anambra State has been polio-free since 2004. However, the risk of importation of poliovirus from travelers and migrants is a public health concern due to the commercial nature of the State. This paper reported experiences and lessons from supplementary immunization a…	2014	Nov-Dec	Niger J Clin Pract	17	6	808-13
A new paradigm for international disease control: lessons learned from polio eradication in Southeast Asia	Andrus, J. K.; Thapa, A. B.; Withana, N.; Fitzsimmons, J. W.; Abeykoon, P.; Aylward, B.	OBJECTIVES: This study evaluated the impact of international coordination on polio eradication in Southeast Asia. METHODS: Active surveillance systems for acute flaccid paralysis were assessed. Analyses focused on surveillance proficiency and polio incidence. RESULTS: Ten countries coordinated activities. Importations occurred and were rapidly contained in China and Myanmar. Countries that have b…	2001	Jan	Am J Public Health	91	1	146-50
Polio Eradication Initiative (PEI) contribution in strengthening public health laboratories systems in the African region	Gumede, N.; Coulibaly, S. O.; Yahaya, A. A.; Ndihokubwayo, J. B.; Nsubuga, P.; Okeibunor, J.; Dosseh, A.; Salla, M.; Mihigo, R.; Mkanda, P.; Byabamazima, C.	BACKGROUND: The laboratory has always played a very critical role in diagnosis of the diseases. The success of any disease programme is based on a functional laboratory network. Health laboratory services are an integral component of the health system. Efficiency and effectiveness of both clinical and public health functions including surveillance, diagnosis, prevention, treatment, research and h…	2016	2018-10-10	Vaccine	34	43	5164-5169
Acute flaccid paralysis surveillance status and community awareness in pastoralist and semi-pastoralist communities of Ethiopia	Abraham, K.; Bisrat, F.; Fantahun, M.; Asres, M.; Kidane, L.; Rogie, B.	BACKGROUND: Acute flaccid paralysis (AFP) surveillance is an essential component of the polio eradication strategy. The last laboratory confirmed wild poliovirus in Ethiopia was identified in April 2008. However, the country remains at risk for re-infection because of a number of silent areas and borders with high risk countries. OBJECTIVE: Assess AFP surveillance status and community perception …	2013	Jul	Ethiop Med J	51 Suppl 1		13-20
Insights from a Systematic Search for Information on Designs, Costs, and Effectiveness of Poliovirus Environmental Surveillance Systems	Duintjer Tebbens, R. J.; Zimmermann, M.; Pallansch, M. A.; Thompson, K. M.	Poliovirus surveillance plays a critical role in achieving and certifying eradication and will play a key role in the polio endgame. Environmental surveillance can provide an opportunity to detect circulating polioviruses prior to the observation of any acute flaccid paralysis cases. We completed a systematic review of peer-reviewed publications on environmental surveillance for polio including t…	2017	Dec	Food Environ Virol	9	4	361-382
Determinants of uptake of third doses of oral polio and DTP vaccines in the Ibadan North Local Government Area of Nigeria	Fatiregun, A. A.; Etukiren, E. E.	BACKGROUND: High dropout rates in the uptake of oral polio vaccine (OPV) and DTP vaccine persist despite efforts to improve immunisation coverage. This study identified determinants of uptake of third doses of OPV3 and DTP3 among infants who received first doses of either or both vaccines at immunisation centres in the Ibadan North Local Government Area of Nigeria. METHODS: Using a cohort study d…	2014	Sep	Int Health	6	3	213-24
Violence, insecurity, and the risk of polio: A systematic analysis	Guarino, K.; Voorman, A.; Gasteen, M.; Stewart, D.; Wenger, J.	BACKGROUND: Since the introduction of polio vaccines in the 1950's and 60's, eradication of poliovirus from the world has been technically feasible. Progress towards this goal, however, has been uneven and influenced by social and political factors that challenge the implementation of robust immunization programs. While violence and insecurity are often cited as barriers to eradication, current g…	2017		PLoS One	12	10	e0185577
Attitude and subjective wellbeing of non-compliant mothers to childhood oral polio vaccine supplemental immunization in Northern Nigeria	Umeh, G. C.; Nomhwange, T. I.; Shamang, A. F.; Zakari, F.; Musa, A. I.; Dogo, P. M.; Gugong, V.; Iliyasu, N.	BACKGROUND: Attitude and subjective well-being are important factors in mothers accepting or rejecting Oral Polio Vaccine (OPV) supplemental immunization. The purpose of the study was to determine the role of mothers' attitude and subjective wellbeing on non-compliance to OPV supplemental immunization in Northern Nigeria. METHODS: The study utilized a cross-sectional design to assess attitude and…	2018	2018-02-08	BMC Public Health	18	1	231
Widespread paralytic poliomyelitis in Pakistan: A case-control study to determine risk factors and implications for poliomyelitis eradication	Hennessey, K. A.; Marx, A.; Hafiz, R.; Ashgar, H.; Hadler, S. C.; Jafari, H.; Sutter, R. W.	Despite substantial efforts to eradicate poliomyelitis by administering oral poliovirus vaccine through routine immunization and annual national immunization days (NIDs), Pakistan reported 22% (1147) of the worldwide cases in 1997. Reasons for continued high poliomyelitis incidence include failure to vaccinate, vaccine failure, or inadequate immunization strategies. A case-control study was condu…	2000	Jul	J Infect Dis	182	1	2018-06-11
Knowledge attitude practice study on pulse polio immunization in Mangalore, Dakshina Kannada district, Karnataka	Joseph, N.; Subba, S. H.; Shashidhar, K. M.	Government of India launched PPI in 1995 to eradicate polio by the end of 2000. Despite this 733 cases were reported last year alone. There is a need to understand the reason behind high number of cases being reported even after so many years of programme implementation. This study was therefore conducted to assess knowledge of people about polio and PPI, their attitude and practice towards PPI. …	2011	Jun	J Commun Dis	43	2	143-9
Perception and practice regarding pulse polio immunisation in an urban community of Calcutta	Sengupta, B.; Sinha, R. N.; Sarkar, G. N.; Biswas, A. B.; Mukherjee, K. L.	A survey was conducted at an Integrated Child Development Services (ICDS) Scheme project in North Calcutta among 656 mothers having children less than 3 years of age to assess their perception and practice regarding pulse polio immunisation (PPI). It was revealed that 91.8% of under 3-year children received PPI on 9-12-1995 and 94.4% on 20-1-1996. Major reasons for not accepting the services on t…	1998	Aug	J Indian Med Assoc	96	8	247-8
Contribution of Environmental Surveillance Toward Interruption of Poliovirus Transmission in Nigeria, 2012-2015	Johnson Muluh, T.; Hamisu, A. W.; Craig, K.; Mkanda, P.; Andrew, E.; Adeniji, J.; Akande, A.; Musa, A.; Ayodeji, I.; Nicksy, G.; Banda, R.; Tegegne, S. G.; Nsubuga, P.; Oyetunji, A.; Diop, O.; Vaz, R. G.; Muhammad, A. J.	BACKGROUND: Cases of paralysis caused by poliovirus have decreased by >99% since the 1988 World Health Assembly's resolution to eradicate polio. The World Health Organization identified environmental surveillance (ES) of poliovirus in the poliomyelitis eradication strategic plan as an activity that can complement acute flaccid paralysis (AFP) surveillance. This article summarizes key public healt…	2016	2018-05-01	J Infect Dis	213 Suppl 3		S131-5
Vaccine-associated paralytic poliomyelitis in Brazil, 1989-1995	de Oliveira, L. H.; Struchiner, C. J.	At the present time, the only poliovirus-caused poliomyelitis cases reported in Brazil and other countries of the Americas are of vaccine etiology. It is important for epidemiological surveillance and immunization programs to evaluate the epidemiological profile of cases of vaccine-associated paralytic poliomyelitis (VAPP) in order to establish criteria for case definition and vaccination strateg…	2000	Apr	Rev Panam Salud Publica	7	4	219-24
Estimating the likely coverage of inactivated poliovirus vaccine in routine immunization: evidence from demographic and health surveys	Anand, A.; Pallansch, M. A.; Estivariz, C. F.; Gary, H.; Wassilak, S. G.	BACKGROUND: The Strategic Advisory Group of Experts on Immunization (SAGE) has recommended introduction of at least 1 dose of inactivated poliovirus vaccine (IPV) at >/=14 weeks of age through the routine immunization program in countries currently not using IPV. METHODS: We analyzed all available unrestricted data obtained from the Demographic and Health Surveys since 2005 in sub-Saharan Africa …	2014	2018-11-01	J Infect Dis	210 Suppl 1		S465-74
Mass vaccination campaigns to eradicate poliomyelitis in Madagascar: oral poliovirus vaccine increased immunity of children who missed routine programme	Andrianarivelo, M. R.; Boisier, P.; Rabarijaona, L.; Ratsitorahina, M.; Migliani, R.; Zeller, H.	To assess the impact of mass vaccination campaigns using oral poliovirus vaccine (OPV) in Madagascar, serum neutralizing antibodies and geometrical mean titres (GMTs) to poliovirus were measured among 472 children aged up to 59 months, before and after the mass campaign, regardless of their previous history of routine vaccination. In this study, overall coverage with three routine and two mass ca…	2001	Dec	Trop Med Int Health	6	12	1032-9
Documentation of polio eradication initiative best practices: Experience from WHO African Region	Okeibunor, J.; Nshimirimana, D.; Nsubuga, P.; Mutabaruka, E.; Tapsoba, L.; Ghali, E.; Kabir, S. H.; Gassasira, A.; Mihigo, R.; Mkanda, P.	BACKGROUND: The African Region is set to achieving polio eradication. During the years of operations, the Polio Eradication Initiative [PEI] in the Region mobilized and trained tremendous amount of manpower with specializations in surveillance, social mobilization, supplementary immunization activities [SIAs], data management and laboratory staff. Systems were put in place to accelerate the eradi…	2016	2018-10-10	Vaccine	34	43	5144-5149
Outbreaks of paralytic poliomyelitis during 1996-2012: the changing epidemiology of a disease in the final stages of eradication	Mach, O.; Tangermann, R. H.; Wassilak, S. G.; Singh, S.; Sutter, R. W.	BACKGROUND: Despite substantial progress toward eradication of poliomyelitis, the risk of poliomyelitis outbreaks resulting from virus importations into polio-free areas persists. We reviewed the changing epidemiology of outbreaks in the final stages of the eradication initiative. METHODS: Available literature on outbreaks of poliomyelitis caused by wild polioviruses between 1996 and 2012 was rev…	2014	2018-11-01	J Infect Dis	210 Suppl 1		S275-82
A study on certain correlates in respect to the sources of awareness about pulse polio immunisation (1996-97)	Saha, A.; Pal, D.; Baur, B.		2000	Jan-Mar	Indian J Public Health	44	1	30-2
Media and interpersonal persuasions in the polio eradication campaign in northern Nigeria	Ozohu-Suleiman, Y.	This study is premised on the increasing global concerns over the widespread resistance to polio eradication campaign in northern Nigeria. It aims to determine the level of campaign acceptance and compare the influences of mass media and interpersonal communication sources in Zaria local government area, being one of the high-risk (WPV-endemic) areas in northern Nigeria, where campaign resistance…	2010	2018-09-01	J Public Health Afr	1	1	e2
The global switch from trivalent oral polio vaccine (tOPV) to bivalent oral polio vaccine (bOPV): facts, experiences and lessons learned from the south-south zone; Nigeria, April 2016	Bassey, B. E.; Braka, F.; Vaz, R. G.; Komakech, W.; Maleghemi, S. T.; Koko, R.; Igbu, T.; Ireye, F.; Agwai, S.; Akpan, G. U.; Tegegne, S. G.; Mohammed, A. G.; Okocha-Ejeko, A.	BACKGROUND: The globally synchronized switch from trivalent Oral Polio Vaccine (tOPV) to bivalent Oral Polio Vaccine (bOPV) took place in Nigeria on April 18th 2016. The country is divided into six geopolitical zones. This study reports the experiences and lessons learned from the switch process in the six states that make up Nigeria's south-south geopolitical zone. METHODS: This was a descriptiv…	2018	2018-01-27	BMC Infect Dis	18	1	57
Monitoring Results in Routine Immunization: Development of Routine Immunization Dashboard in Selected African Countries in the Context of the Polio Eradication Endgame Strategic Plan	Poy, A.; van den Ent, Mmvx; Sosler, S.; Hinman, A. R.; Brown, S.; Sodha, S.; Ehlman, D. C.; Wallace, A. S.; Mihigo, R.	Background: To monitor immunization-system strengthening in the Polio Eradication Endgame Strategic Plan 2013-2018 (PEESP), the Global Polio Eradication Initiative identified 1 indicator: 10% annual improvement in third dose of diphtheria- tetanus-pertussis-containing vaccine (DTP3) coverage in polio high-risk districts of 10 polio focus countries. Methods: A multiagency team, including staff fro…	2017	2018-07-01	J Infect Dis	216	suppl_1	S226-s236
Monitoring and Validation of the Global Replacement of tOPV with bOPV, April-May 2016	Farrell, M.; Hampton, L. M.; Shendale, S.; Menning, L.; Gonzalez, A. R.; Garon, J.; Dolan, S. B.; du Chatellier, G. M.; Wanyoike, S.; Chang Blanc, D.; Patel, M. M.	The phased withdrawal of oral polio vaccine (OPV) associated with the Polio Eradication and Endgame Strategic Plan 2013-2018 began with the synchronized global replacement of trivalent OPV (tOPV) with bivalent OPV (bOPV) during April - May 2016, a transition referred to as the "switch." The World Health Organization's (WHO) Strategic Advisory Group of Experts (SAGE) on Immunization recommended co…	2017	2018-07-01	J Infect Dis	216	suppl_1	S193-s201
Pulse polio programme: an overview of parent's perception	Rasania, S. K.; Sachdev, T. R.	India is contributing large number of total world's polio cases. The present study was carried out with the objective to assess the knowledge of the parents regarding pulse polio and their perception towards pulse polio and other immunization. The study revealed that children of all age groups participated in PPI though the coverage was low in 37-48 and 49-60 month age group. In all 30.5% childre…	2000	Dec	J Commun Dis	32	4	275-83
Using Predictive Evaluation to Design, Evaluate, and Improve Training for Polio Volunteers	Traicoff, D. A.; Basarab, D.; Ehrhardt, D. T.; Brown, S.; Celaya, M.; Jarvis, D.; Howze, E. H.	Background: Predictive Evaluation (PE) uses a four-step process to predict results then designs and evaluates a training intervention accordingly. In 2012, the Sustainable Management Development Program (SMDP) at the Centers for Disease Control and Prevention used PE to train Stop Transmission of Polio (STOP) program volunteers. Methods: Stakeholders defined specific beliefs and practices that vo…	2018	Mar	Pedagogy Health Promot	4	1	35-42
Sensitivity of poliomyelitis surveillance in India	Singh, J.; Foster, S. O.	OBJECTIVE: To estimate the sensitivity of poliomyelitis surveillance in India. DESIGN: A comparison of two sets of data obtained from lameness surveys and routine surveillance system. METHODS: Lameness surveys were undertaken by the Ministry of Health and Family Welfare in 1981, 1989 and 1992 using 30-cluster sampling technique. These data were compared with the number of polio cases reported thr…	1998	Apr	Indian Pediatr	35	4	311-5
The Public Health Legacy of Polio Eradication in Africa	Craig, A. S.; Haydarov, R.; O'Malley, H.; Galway, M.; Dao, H.; Ngongo, N.; Baranyikwa, M. T.; Naqvi, S.; Abid, N. S.; Pandak, C.; Edwards, A.	The legacy of polio in Africa goes far beyond the tragedies of millions of children with permanent paralysis. It has a positive side, which includes the many well-trained polio staff who have vaccinated children, conducted surveillance, tested stool specimens in the laboratories, engaged with communities, and taken care of polio patients. This legacy also includes support for routine immunization…	2017	2018-07-01	J Infect Dis	216	suppl_1	S343-s350
Eradicating poliomyelitis: India's journey from hyperendemic to polio-free status	John, T. J.; Vashishtha, V. M.	India's success in eliminating wild polioviruses (WPVs) has been acclaimed globally. Since the last case on January 13, 2011 success has been sustained for two years. By early 2014 India could be certified free of WPV transmission, if no indigenous transmission occurs, the chances of which is considered zero. Until early 1990s India was hyperendemic for polio, with an average of 500 to 1000 child…	2013	May	Indian J Med Res	137	5	881-94
Awareness about pulse polio immunization among the general population in Delhi	Singh, M. M.; Bano, T.; Dabas, P.; Mehra, M.	A study was conducted in three intensive pulse polio immunization (IPPI) centres in Delhi on 24th September, 2000 to assess the awareness about poliomyelitis and the IPPI programme. A structured questionnaire was used to elicit the information from 182 accompanying persons (41 males and 141 females) by qualified medical doctors. Majority (92.9%) of the respondents knew that the administered drops…	2001	Aug	Indian J Med Sci	55	8	453-7
Polio eradication--a success in sight	Suresh, K.	India took a giant step closer to eradicating polio through the strategy of National Immunization Days-PPI. In order to validate the reported coverage for 1999-2000, UNICEF had undertaken the CES for PPI on the request from GOI. The paper is a presentation of findings from 15 states, carrying the data as of Aug. 31, 2000. The modified cluster sampling has been used in this study. Data reveals tha…	2000	Jan-Mar	Indian J Public Health	44	1	15-22
Improving polio vaccination during supplementary campaigns at areas of mass transit in India	Shah, N. K.; Talyan, A.; Jain, V.; Khaparde, S. D.; Bahl, S.; Hutin, Y.; Wenger, J.	BACKGROUND: In India, children who are traveling during mass immunization campaigns for polio represent a substantial component of the total target population. These children are not easily accessible to health workers and may thus not receive vaccine. Vaccination activities at mass transit sites (such as major intersections, bus depots and train stations), can increase the proportion of children…	2010	2018-05-11	BMC Public Health	10		243
Polio supplementary immunization activities and equity in access to vaccination: evidence from the demographic and health surveys	Helleringer, S.; Abdelwahab, J.; Vandenent, M.	Every year, large numbers of children are vaccinated against polio during supplementary immunization activities (SIAs). Such SIAs have contributed to the >99% decline in the incidence of poliovirus cases since the beginning of the Global Polio Eradication Initiative. It is not clear, however, how much they have also contributed to reducing poverty-related inequalities in access to oral polio vacc…	2014	2018-11-01	J Infect Dis	210 Suppl 1		S531-9
Assessment of functioning of Pulse Polio Kendras and house to house activity in Delhi: is there any scope for improvement?	Lal, P.; Malhotra, R.; Gautam, V. P.; Mehra, M.	A cross sectional study was done to assess the performance of Pulse Polio Immunization Booths on National Pulse Polio Immunization day (NID) observed on 2nd December 2001. 55 booths located in Delhi were visited. House to house visits were made on 5 successive days to assess out-reach activities and hold focus group discussions with workers and mothers of the beneficiaries. Majority of the booths…	2003	Dec	J Commun Dis	35	4	266-72
Quantifying the impact of expanded age group campaigns for polio eradication	Wagner, B. G.; Behrend, M. R.; Klein, D. J.; Upfill-Brown, A. M.; Eckhoff, P. A.; Hu, H.	A priority of the Global Polio Eradication Initiative (GPEI) 2013-2018 strategic plan is to evaluate the potential impact on polio eradication resulting from expanding one or more Supplementary Immunization Activities (SIAs) to children beyond age five-years in polio endemic countries. It has been hypothesized that such expanded age group (EAG) campaigns could accelerate polio eradication by elim…	2014		PLoS One	9	12	e113538
Screening of cases of acute flaccid paralysis for poliomyelitis eradication: ways to improve specificity	Andrus, J. K.; de Quadros, C.; Olive, J. M.; Hull, H. F.	The Pan American Health Organization in 1985 adopted an initiative to eradicate poliomyelitis from the Western Hemisphere. In 1990, over 2000 cases of acute flaccid paralysis (AFP) were reported in this region, of which < 1% were determined to be caused by wild poliovirus. At present, the eradication programme uses AFP as the criterion for surveillance of children aged < 15 years; this is 100% se…	1992		Bull World Health Organ	70	5	591-6
Reasons for non-vaccination in pediatric patients visiting tertiary care centers in a polio-prone country	Sheikh, A.; Iqbal, B.; Ehtamam, A.; Rahim, M.; Shaikh, H. A.; Usmani, H. A.; Nasir, J.; Ali, S.; Zaki, M.; Wahab, T. A.; Wasim, W.; Aftab, A. A.	BACKGROUND: The Expanded Program on Immunization (EPI) was initiated by World Health Organization (WHO) in 1974 in order to save children from life threatening, disabling vaccine-preventable diseases (VPDs). In Pakistan, this program was launched in 1978 with the main objectives of eradicating polio by 2012, eliminating measles and neonatal tetanus by 2015, and minimizing the incidence of other V…	2013	2018-07-13	Arch Public Health	71	1	19
Surveillance of cold chain system during intensified pulse polio programme--2006 in Chandigarh	Galhotra, A.; Goel, N. K.; Pathak, R.; Kumar, R.; Swami, H. M.	OBJECTIVE: To evaluate the maintenance of cold chain system in the Intensive Pulse Polio Immunization (IPPI) campaign in the Union Territory, Chandigarh. METHODS: A cross sectional study was conducted in 18 designated vaccine sub-depots, where OPV vials were stored prior to IPPI and 25 IPPI booths out of the designated 406 IPPI booths in U.T, Chandigarh. The booths were selected by stratified ran…	2007	Aug	Indian J Pediatr	74	8	751-3
Improved acute flaccid paralysis surveillance performance in the Democratic Republic of the Congo, 2010-2012	Alleman, M. M.; Meyer, S. A.; Mulumba, A.; Nyembwe, M.; Riziki, Y.; Mbule, A.; Mayenga, M.; Coulibaly, T.	BACKGROUND: The Democratic Republic of the Congo (DRC) began polio eradication activities in 1996. By 2001, DRC was no longer polio endemic. However, wild poliovirus (WPV) transmission was reestablished in 2006 continuing through 2011 (last WPV case onset 20 December 2011), and vaccine-derived poliovirus type 2 (VDPV2) outbreaks occurred during 2004-2012 (last VDPV2 case onset 4 April 2012). Gaps…	2014	2018-11-01	J Infect Dis	210 Suppl 1		S50-61
Attitudes and perceptions of private pediatricians regarding polio immunization in India	Choudhury, P.; Thacker, N.; Gargano, L. M.; Weiss, P. S.; Vashishtha, V. M.; Amladi, T.; Pazol, K.; Orenstein, W. A.; Omer, S. B.; Hughes, J. M.	BACKGROUND: India has faced considerable challenges in eradicating polio. Uttar Pradesh (UP) and Bihar are the two states in India where transmission of polio has never been interrupted. Private pediatricians are important stakeholders for vaccine delivery and maintaining public confidence in vaccines. The purpose of this study was to investigate the attitudes and perceptions of pediatricians in …	2011	2018-10-26	Vaccine	29	46	8317-22
Poliomyelitis: 20 years--the Pondicherry experience	Mahadevan, S.; Ananthakrishnan, S.; Srinivasan, S.; Nalini, P.; Puri, R. K.; Badrinath, S.; Rao, R. S.	During a 20-year period, 12,830 cases of acute poliomyelitis in children (aged 1 month-12 years) were seen in a South Indian teaching hospital (Pondicherry). Almost three-quarters (72.4%) of children were below the age of 2 years. The median age at onset of poliomyelitis shifted from 19.5 months (in the period 1968-1977) to 11 months (in the years 1978-1987). After 1981, epidemic peaks were noted…	1989	Dec	J Trop Med Hyg	92	6	416-21
A statistical model of the international spread of wild poliovirus in Africa used to predict and prevent outbreaks	O'Reilly, K. M.; Chauvin, C.; Aylward, R. B.; Maher, C.; Okiror, S.; Wolff, C.; Nshmirimana, D.; Donnelly, C. A.; Grassly, N. C.	BACKGROUND: Outbreaks of poliomyelitis in African countries that were previously free of wild-type poliovirus cost the Global Polio Eradication Initiative US$850 million during 2003-2009, and have limited the ability of the program to focus on endemic countries. A quantitative understanding of the factors that predict the distribution and timing of outbreaks will enable their prevention and facil…	2011	Oct	PLoS Med	8	10	e1001109
Muslim Scholars' Knowledge, Attitudes and Perceived Barriers Towards Polio Immunization in Pakistan	Khan, M. U.; Ahmad, A.; Salman, S.; Ayub, M.; Aqeel, T.; Haq, N. U.; Saleem, F.; Khan, M. U.	Pakistan is one of the two countries where polio remains endemic. Among multiple reasons of polio prevalence, false religious beliefs are accounted as major barriers towards polio immunization in Pakistan. Within this context, religious scholars are now engaged in polio immunization campaigns to dismantle the myths and battle the resurgence of polio in Pakistan. The objective of this study was to…	2017	Apr	J Relig Health	56	2	635-648
Effectiveness of immunization against paralytic poliomyelitis in Nigeria	Jenkins, H. E.; Aylward, R. B.; Gasasira, A.; Donnelly, C. A.; Abanida, E. A.; Koleosho-Adelekan, T.; Grassly, N. C.	BACKGROUND: The number of cases of paralytic poliomyelitis has declined in Nigeria since the introduction of newly licensed monovalent oral poliovirus vaccines and new techniques of vaccine delivery. Understanding the relative contribution of these vaccines and the improved coverage to the decline in incident cases is essential for future planning. METHODS: We estimated the field efficacies of mo…	2008	2018-10-16	N Engl J Med	359	16	1666-74
Understanding vaccine hesitancy in polio eradication in northern Nigeria	Taylor, S.; Khan, M.; Muhammad, A.; Akpala, O.; van Strien, M.; Morry, C.; Feek, W.; Ogden, E.	BACKGROUND: Vaccine hesitancy constitutes a major threat to the Global Polio Eradication Initiative (GPEI), and to further expansion of routine immunisation. Understanding hesitancy, leading in some cases to refusal, is vital to the success of GPEI. Re-emergence of circulating wild poliovirus in northern Nigeria in mid-2016, after 24months polio-free, gives urgency to this. But it is equally impo…	2017	2018-11-07	Vaccine	35	47	6438-6443
Polio eradication--the validity of surveillance indicators	Harris, B. N.; Durrheim, D. N.; Ogunbanjo, G. A.	A major pre-requisite for polio-free certification by the World Health Organization is that the local surveillance system successfully detects one case of non-polio acute flaccid paralysis (AFP) per 100,000 children below 15 years of age per annum and that no cases of polio occur for three consecutive years. Mpumalanga, a rural province in the northeast of South Africa, implemented an enhanced su…	2003	May	Trop Med Int Health	8	5	386-91
The eradication of poliomyelitis in Egypt: critical factors affecting progress to date	Aylward, R. B.; Mansour, E.; El Said, A. O.; Haridi, A.; Abu El Kheir, A.; Hassan, A.	Poliomyelitis eradication activities in Egypt were reviewed to identify the critical factors for the progress seen by 1995 and to highlight problems that could be avoided in other countries in which poliomyelitis is endemic. National immunization and surveillance data demonstrate that the combination of high routine immunization coverage (>85%) with oral polio vaccine combined with two properly c…	1997	Feb	J Infect Dis	175 Suppl 1		S56-61
Surveillance for polio eradication: current status and lessons learnt--India, 1999	Banerjee, K.; Bandyopadhyay, S.; Hlady, W. G.; Sarkar, S.; Andrus, J. K.	With the launch of the Universal Immunisation Programme in India in 1985, childhood immunisation was provided to children in all districts of the country in a phased manner by 1990. Surveillance for vaccine preventable diseases (VPD) including polio was started at the same time with monthly reporting from the districts to the Ministry of Health and Family Welfare (MOHFW), Government of India (GOI…	2000	Jan	J Indian Med Assoc	98	1	2018-06-09
Impact of national immunization days on polio-related knowledge and practice of urban women in Bangladesh	Quaiyum, M. A.; Tunon, C.; Hel Baqui, A.; Quayyum, Z.; Khatun, J.	Bangladesh began to hold National Immunization Days (NIDs) from 1995 as part of the country's goal to eradicate poliomyelitis by the turn of the century. The NIDs brought together government agencies, the media, voluntary organisations and individual volunteers in social mobilization and service delivery activities. This paper assesses the impact of the first two polio NIDs in terms of the immuni…	1997	Dec	Health Policy Plan	12	4	363-71
Evaluation of response scenarios to potential polio outbreaks using mathematical models	Thompson, K. M.; Duintjer Tebbens, R. J.; Pallansch, M. A.	Appropriate response to polio outbreaks represents an important prerequisite for achieving and maintaining global polio eradication. We use an existing dynamic disease transmission model to evaluate the impact of different aspects of immunization campaigns in response to polio outbreaks occurring in previously polio-free areas. This analysis yields several important insights about response strate…	2006	Dec	Risk Anal	26	6	1541-56
Demand Creation for Polio Vaccine in Persistently Poor-Performing Communities of Northern Nigeria: 2013-2014	Warigon, C.; Mkanda, P.; Muhammed, A.; Etsano, A.; Korir, C.; Bawa, S.; Gali, E.; Nsubuga, P.; Erbeto, T. B.; Gerlong, G.; Banda, R.; Yehualashet, Y. G.; Vaz, R. G.	INTRODUCTION: Poliomyelitis remains a global threat despite availability of oral polio vaccine (OPV), proven to reduce the burden of the paralyzing disease. In Nigeria, children continue to miss the opportunity to be fully vaccinated, owing to factors such as unmet health needs and low uptake in security-compromised and underserved communities. We describe the implementation and evaluation of sev…	2016	2018-05-01	J Infect Dis	213 Suppl 3		S79-85
Crippling Violence: Conflict and Incident Polio in Afghanistan	Norris, A.; Hachey, K.; Curtis, A.; Bourdeaux, M.	BACKGROUND: Designing effective public health campaigns in areas of armed conflict requires a nuanced understanding of how violence impacts the epidemiology of the disease in question. METHODS: We examine the geographical relationship between violence (represented by the location of detonated Improvised Explosive Devices) and polio incidence by generating maps of IEDs and polio incidence during 2…	2016		PLoS One	11	3	e0149074
Pulse polio immunization in district Panipat: a process evaluation	Goel, N. K.; Pathak, R.; Galhotra, A.; Dankal, C.; Swami, H. M.	OBJECTIVE: To evaluate all steps of pulse polio immunization on special sub national immunization day. METHODS: On a sub-national immunization day (SNID), 120 booths were randomly selected from 662 booths by probability proportionate to size (PPS) sampling technique. RESULTS: It was observed that attendance in the district level meeting was thin (30%). 34% workers were doing this work for the fir…	2009	Jan	Indian J Pediatr	76	1	29-32
Evaluation of intensive pulse polio immunisation in south Gujarat region of India	Chudasama, R. K.; Momin, M.; Chaudhary, V.; Verma, M.; Vasava, B.	Randomly selected team members of 50% booths in urban areas of Surat, Valsad and Bharuch districts and 25% in tribal areas of Narmada and Dangs districts of South Gujarat region were Interviewed to evaluate the pulse polio immunisation coverage in urban and tribal areas of South Gujarat region. Evaluation of two consecutive rounds of pulse polio immunisation had shown that the booth coverage is a…	2009	Feb	J Indian Med Assoc	107	2	97-9
An evaluation of community perspectives and contributing factors to missed children during an oral polio vaccination campaign--Katsina State, Nigeria	Michael, C. A.; Ashenafi, S.; Ogbuanu, I. U.; Ohuabunwo, C.; Sule, A.; Corkum, M.; Mackay, S.; Storms, A. D.; Achari, P.; Biya, O.; Nguku, P.; Newberry, D.; Bwaka, A.; Mahoney, F.	BACKGROUND: Unvaccinated children contribute to accumulation of susceptible persons and the continued transmission of wild poliovirus in Nigeria. In September 2012, the Expert Review Committee (ERC) on Polio Eradication and Routine Immunization in Nigeria recommended that social research be conducted to better understand why children are missed during supplementary immunization activities (SIAs),…	2014	2018-11-01	J Infect Dis	210 Suppl 1		S131-5
Polio surveillance in Lao PDR: a two-year experience of active case search, 1994-96	Kuroiwa, C.; Chosa, T.; Murakami, H.; Duangmala, S.; Vongphrachanh, P.; Saito, T.; Chiba, Y.	The underdeveloped health infrastructure and limited epidemiological data on polio are major obstacles to the establishment of the acute flaccid paralysis (AFP) surveillance system in Lao People's Democratic Republic (Lao PDR). We initiated a nationwide active case search for case investigations at the community level in March 1994 to support the development of the AFP surveillance system. We ide…	1999	Jun	J Trop Pediatr	45	3	185-90
Determinants of performance of supplemental immunization activities for polio eradication in Uttar Pradesh, India: social mobilization activities of the Social mobilization Network (SM Net) and Core Group Polio Project (CGPP)	Weiss, W. M.; Rahman, M. D.; Solomon, R.; Ward, D.	UNLABELLED: BACKGROUND: The primary strategy to interrupt transmission of wild poliovirus in India is to improve supplemental immunization activities (SIAs) and routine immunization coverage in priority districts. The CORE Group, part of the Social Mobilization Network (SM Net), has been successful in improving SIA coverage in high-risk areas of Uttar Pradesh (UP). The SM Net works through commun…	2013	2018-01-17	BMC Infect Dis	13		17
Evaluation of mass pulse immunization with oral polio vaccine in Delhi: is pre-registration of children necessary?	Bandyopadhyay, S.; Banerjee, K.; Datta, K. K.; Atwood, S. J.; Langmire, C. M.; Andrus, J. K.	Delhi was the fourth State in India to conduct mass immunization of children (Pulse Polio Immunization) of the < 3 year age group with Oral Polio Vaccine (OPV) as a strategy towards the eradication of poliomyelitis. This study attempted to evaluate the immunization coverage achieved and the channels of communication which were effective in increasing coverage in three high risk areas of Delhi dur…	1996	Mar-Apr	Indian J Pediatr	63	2	133-7
Forewarning of poliovirus outbreaks in the Horn of Africa: an assessment of acute flaccid paralysis surveillance and routine immunization systems in Kenya	Walker, A. T.; Sodha, S.; Warren, W. C.; Sergon, K.; Kiptoon, S.; Ogange, J.; Ahmeda, A. H.; Eshetu, M.; Corkum, M.; Pillai, S.; Scobie, H.; Mdodo, R.; Tack, D. M.; Halldin, C.; Appelgren, K.; Kretsinger, K.; Bensyl, D. M.; Njeru, I.; Kolongei, T.; Muigai, J.; Ismail, A.; Okiror, S. O.	BACKGROUND: Although the Horn of Africa region has successfully eliminated endemic poliovirus circulation, it remains at risk for reintroduction. International partners assisted Kenya in identifying gaps in the polio surveillance and routine immunization programs, and provided recommendations for improved surveillance and routine immunization during the health system decentralization process. MET…	2014	2018-11-01	J Infect Dis	210 Suppl 1		S85-90
Economic analysis of the global polio eradication initiative	Duintjer Tebbens, R. J.; Pallansch, M. A.; Cochi, S. L.; Wassilak, S. G.; Linkins, J.; Sutter, R. W.; Aylward, R. B.; Thompson, K. M.	The global polio eradication initiative (GPEI), which started in 1988, represents the single largest, internationally coordinated public health project to date. Completion remains within reach, with type 2 wild polioviruses apparently eradicated since 1999 and fewer than 2000 annual paralytic poliomyelitis cases of wild types 1 and 3 reported since then. This economic analysis of the GPEI reflect…	2010	2018-12-16	Vaccine	29	2	334-43
Lessons Learned and Legacy of the Stop Transmission of Polio Program	Kerr, Y.; Mailhot, M.; Williams, A. A. J.; Swezy, V.; Quick, L.; Tangermann, R. H.; Ward, K.; Benke, A.; Callaghan, A.; Clark, K.; Emery, B.; Nix, J.; Aydlotte, E.; Newman, C.; Nkowane, B.	In 1988, the by the World Health Assembly established the Global Polio Eradication Initiative, which consisted of a partnership among the World Health Organization (WHO), Rotary International, the Centers for Disease Control and Prevention (CDC), and the United Nations Children's Fund. By 2016, the annual incidence of polio had decreased by >99.9%, compared with 1988, and at the time of writing, …	2017	2018-07-01	J Infect Dis	216	suppl_1	S316-s323
Supplementary polio immunization activities and prior use of routine immunization services in non-polio-endemic sub-Saharan Africa	Helleringer, S.; Frimpong, J. A.; Abdelwahab, J.; Asuming, P.; Toure, H.; Awoonor-Williams, J. K.; Abachie, T.; Guidetti, F.	OBJECTIVE: To determine participation in polio supplementary immunization activities (SIAs) in sub-Saharan Africa among users and non-users of routine immunization services and among users who were compliant or non-compliant with the routine oral poliovirus vaccine (OPV) immunization schedule. METHODS: Data were obtained from household-based surveys in non-polio-endemic sub-Saharan African countr…	2012	2018-07-01	Bull World Health Organ	90	7	495-503
Combinations of Quality and Frequency of Immunization Activities to Stop and Prevent Poliovirus Transmission in the High-Risk Area of Northwest Nigeria	Duintjer Tebbens, R. J.; Pallansch, M. A.; Wassilak, S. G.; Cochi, S. L.; Thompson, K. M.	BACKGROUND: Frequent supplemental immunization activities (SIAs) with the oral poliovirus vaccine (OPV) represent the primary strategy to interrupt poliovirus transmission in the last endemic areas. MATERIALS AND METHODS: Using a differential-equation based poliovirus transmission model tailored to high-risk areas in Nigeria, we perform one-way and multi-way sensitivity analyses to demonstrate th…	2015		PLoS One	10	6	e0130123
Lessons From Globally Coordinated Cessation of Serotype 2 Oral Poliovirus Vaccine for the Remaining Serotypes	Thompson, K. M.; Duintjer Tebbens, R. J.	Background: Comparing model expectations with the experience of oral poliovirus vaccine (OPV) containing serotype 2 (OPV2) cessation can inform risk management for the expected cessation of OPV containing serotypes 1 and 3 (OPV13). Methods: We compare the expected post-OPV2-cessation OPV2-related viruses from models with the evidence available approximately 6 months after OPV2 cessation. We also …	2017	2018-07-01	J Infect Dis	216	suppl_1	S168-s175
Resistance of polio to its eradication in Pakistan	Shah, M.; Khan, M. K.; Shakeel, S.; Mahmood, F.; Sher, Z.; Sarwar, M. B.; Sumrin, A.	BACKGROUND: This study is based on EPI (Expanded Program on Immunization) immunization surveys and surveillance of polio, its challenges in immunization and the way forward to overcome these challenges. METHODS: Several Government documents, survey reports and unpublished program documents were studied and online search was made to find information on EPI Pakistan. SPSS 16 and Microsoft Excel 200…	2011	2018-10-02	Virol J	8		457
Evaluation of pulse polio and routine immunisation coverage: Alwar District, Rajasthan	Bhattacharjee, J.; Gupta, R. S.; Jain, D. C.; Devadethan,; Datta, K. K.	During the last decade, India achieved 88% reduction in reported poliomyelitis incidence. However, absolute number of reported cases still remains high. As an added effort to eradicate the disease, the country observed its first National Immunisation Days (NIDs) on 9.12.95 and 20.1.96. The present study evaluates the performance of Alwar district, Rajasthan. Modified 30 cluster technique was used…	1997	Jan-Feb	Indian J Pediatr	64	1	65-72
Coverage and causes of missed oral polio vaccine in urban and rural areas of Peshawar	Naeem, M.; Adil, M.; Abbas, S. H.; Khan, M. Z.; Naz, S. M.; Khan, A.; Khan, M. U.	BACKGROUND: Poliomyelitis mainly affects children under five years of age. Pakistan is one of the few countries where wild polio is still endemic. The purpose of this study was to find out the coverage rate and factors associated with the failure of OPV in urban and rural areas of Peshawar. METHODS: This cross-sectional study was conducted in Peshawar. Data was collected through random sampling i…	2011	Oct-Dec	J Ayub Med Coll Abbottabad	23	4	98-102
Introducing an accountability framework for polio eradication in Ethiopia: results from the first year of implementation 2014-2015	Kassahun, A.; Braka, F.; Gallagher, K.; Gebriel, A. W.; Nsubuga, P.; M'Pele-Kilebou, P.	INTRODUCTION: the World Health Organization (WHO), Ethiopia country office, introduced an accountability framework into its Polio Eradication Program in 2014 with the aim of improving the program's performance. Our study aims to evaluate staff performance and key program indicators following the introduction of the accountability framework. METHODS: the impact of the WHO accountability framework …	2017		Pan Afr Med J	27	Suppl 2	12
Monitoring polio supplementary immunization activities using an automated short text messaging system in Karachi, Pakistan	Kazi, A. M.; Murtaza, A.; Khoja, S.; Zaidi, A. K.; Ali, S. A.	PROBLEM: Polio remains endemic in many areas of Pakistan, including large urban centres such as Karachi. APPROACH: During each of seven supplementary immunization activities against polio in Karachi, mobile phone numbers of the caregivers of a random sample of eligible children were obtained. A computer-based system was developed to send two questions--as short message service (SMS) texts--automa…	2014	2018-03-01	Bull World Health Organ	92	3	220-5
Effect of a single inactivated poliovirus vaccine dose on intestinal immunity against poliovirus in children previously given oral vaccine: an open-label, randomised controlled trial	John, J.; Giri, S.; Karthikeyan, A. S.; Iturriza-Gomara, M.; Muliyil, J.; Abraham, A.; Grassly, N. C.; Kang, G.	BACKGROUND: Intestinal immunity induced by oral poliovirus vaccine (OPV) is imperfect and wanes with time, permitting transmission of infection by immunised children. Inactivated poliovirus vaccine (IPV) does not induce an intestinal mucosal immune response, but could boost protection in children who are mucosally primed through previous exposure to OPV. We aimed to assess the effect of IPV on in…	2014	2018-10-25	Lancet	384	9953	1505-12
Routine immunization - do people know about it? A study among caretakers of children attending pulse polio immunization in East delhi	Sharma, R.; Bhasin, S. K.	RESEARCH QUESTION: Do caretakers of children under five years have sufficient knowledge regarding routine immunization (RI)? OBJECTIVE: To assess the knowledge about RI among caretakers of young children. SETTINGS: Pulse polio immunization centres in East Delhi. STUDY DESIGN: Cross-sectional study. PARTICIPANTS: Six hundred and eighty-two caretakers accompanying children under 5 years to pulse po…	2008	Jan	Indian J Community Med	33	1	31-4
Enhancing transit polio vaccination in collaboration with targeted stakeholders in Kaduna State, Nigeria: Lessons learnt: 2014-2015	Musa, A.; Abba, B.; Ningi, A. M.; Gali, E.; Bawa, S.; Manneh, F.; Mkanda, P.; Banda, R.; Yehuluashet, Y. G.; Tegegne, S. G.; Umeh, G.; Nsubuga, P.; Etsano, A.; Shuaib, F.; Mohammed, A.; Vaz, R. G.	INTRODUCTION: In Kaduna State of Nigeria, the high influx of people from neighboring states with eligible children for polio vaccination represents a significant proportion of the target population. Many of these children are often missed by the vaccination team. The purpose of the study was to determine the contribution of targeted stakeholders in transit polio vaccination. METHODS: We used the …	2016	2018-10-10	Vaccine	34	43	5159-5163
Cluster lot quality assurance sampling: effect of increasing the number of clusters on classification precision and operational feasibility	Okayasu, H.; Brown, A. E.; Nzioki, M. M.; Gasasira, A. N.; Takane, M.; Mkanda, P.; Wassilak, S. G.; Sutter, R. W.	BACKGROUND: To assess the quality of supplementary immunization activities (SIAs), the Global Polio Eradication Initiative (GPEI) has used cluster lot quality assurance sampling (C-LQAS) methods since 2009. However, since the inception of C-LQAS, questions have been raised about the optimal balance between operational feasibility and precision of classification of lots to identify areas with low …	2014	2018-11-01	J Infect Dis	210 Suppl 1		S341-6
Testing clinical surveillance of acute flaccid paralysis in Egypt post-eradication of poliomyelitis	Abdel-Mannan, O. A.; Harris, M. J.; Parker, J. A.; Aly, G. S.; El-Sayed, N. M.	OBJECTIVE: To assess the knowledge of polio detection and notification by front-line clinicians in Egypt. METHODS: This study examines clinicians' knowledge and awareness of polio detection and notification using a multiple-choice questionnaire (maximum score=43) in three large health care centres in central Cairo (n=52). RESULTS: The results reveal a significant variation of knowledge amongst do…	2010	Nov	Trop Med Int Health	15	11	1395-400
Intensified pulse polio immunization: time spent and cost incurred at a primary healthcare centre	Yadav, K.; Rai, S. K.; Vidushi, A.; Pandav, C. S.	BACKGROUND: Despite launching the polio eradication initiative in 1995, India is among the world's largest reservoir of wild poliovirus with 559 cases of poliomyelitis reported in 2008. This continued failure has been criticised for its negative impact on routine healthcare delivery. We assessed the impact of the pulse polio immunization programme at the primary health level in terms of services,…	2009	Jan-Feb	Natl Med J India	22	1	13-7
Tracking the polio virus down the Congo River: a case study on the use of Google Earth in public health planning and mapping	Kamadjeu, R.	BACKGROUND: The use of GIS in public health is growing, a consequence of a rapidly evolving technology and increasing accessibility to a wider audience. Google Earth (GE) is becoming an important mapping infrastructure for public health. However, generating traditional public health maps for GE is still beyond the reach of most public health professionals. In this paper, we explain, through the e…	2009	2018-01-22	Int J Health Geogr	8		4
Evaluation of pulse polio immunisation (1996) in Chandigarh, India	Swami, H. M.; Bhatia, V.; Bhatia, S. P.	An evaluation survey on pulse polio immunization (PPI) was conducted in Union Territory of Chandigarh with a population of 88,100 children under the age of five years. Information was collected by interviewing the companions of 438 children in 18 polio centres, selected by stratified random sampling. Participation of children in the age-group of 4 and 5 years was found to be low. Awareness regard…	1998	May-Jun	Indian J Pediatr	65	3	435-9
An evaluation of polio supplemental immunization activities in Kano, Katsina, and Zamfara States, Nigeria: lessons in progress	Gammino, V. M.; Nuhu, A.; Gerber, S.; Gasasira, A.; Sugerman, D. E.; Manneh, F.; Chenoweth, P.; Kurnit, M. R.; Abanida, E. A.	BACKGROUND: As 1 of 3 remaining poliovirus-endemic countries, Nigeria has become key to the global polio eradication effort. We evaluated supplemental immunization activities, including team performance, communications/mobilization activities, and vaccine acceptance, in 3 high-risk states. METHODS: We used structured survey and observation instruments, document review, and stakeholder interviews.…	2014	2018-11-01	J Infect Dis	210 Suppl 1		S91-7
Faster Detection of Poliomyelitis Outbreaks to Support Polio Eradication	Blake, I. M.; Chenoweth, P.; Okayasu, H.; Donnelly, C. A.; Aylward, R. B.; Grassly, N. C.	As the global eradication of poliomyelitis approaches the final stages, prompt detection of new outbreaks is critical to enable a fast and effective outbreak response. Surveillance relies on reporting of acute flaccid paralysis (AFP) cases and laboratory confirmation through isolation of poliovirus from stool. However, delayed sample collection and testing can delay outbreak detection. We investi…	2016	Mar	Emerg Infect Dis	22	3	449-56
Polio eradication-lessons from the past and future perspective	Jain, S.; P, B.; Singh, S.; Singla, A.; Kundu, H.; Singh, K.	BACKGROUND: India has recently achieved the "Polio free status" by WHO with stringent efforts of the Health Ministry to control its spread. However, we should not forget the lessons learnt from the failure of National malaria eradication Programme and National Tuberculosis control Programme which creates a need to assess the probable barriers for the various National Health Programmes. The presen…	2014	Jul	J Clin Diagn Res	8	7	Zc56-60
Are we doing enough? Evaluation of the Polio Eradication Initiative in a district of Pakistan's Punjab province: a LQAS study	Mushtaq, M. U.; Majrooh, M. A.; Ullah, M. Z.; Akram, J.; Siddiqui, A. M.; Shad, M. A.; Waqas, M.; Abdullah, H. M.; Ahmad, W.; Shahid, U.; Khurshid, U.	BACKGROUND: The success of the Global Polio Eradication Initiative was remarkable, but four countries - Afghanistan, Pakistan, India and Nigeria - never interrupted polio transmission. Pakistan reportedly achieved all milestones except interrupting virus transmission. The aim of the study was to establish valid and reliable estimate for: routine oral polio vaccine (OPV) coverage, logistics manage…	2010	2018-02-09	BMC Public Health	10		60
Strengthening Acute Flaccid Paralysis Surveillance through the Village Polio Volunteers Program in Somalia	Mbaeyi, C.; Mohamed, A.; Owino, B. O.; Mengistu, K. F.; Ehrhardt, D.; Elsayed, E. A.	Background: Surveillance for cases of acute flaccid paralysis (AFP) is a key strategy adopted for the eradication of polio. Detection of poliovirus circulation is often predicated on the ability to identify AFP cases and test their stool specimens for poliovirus infection in a timely manner. The Village Polio Volunteers (VPV) program was established in 2013 in a bid to strengthen polio eradicatio…	2018	2018-03-02	Clin Infect Dis
Assessing population immunity in a persistently high-risk area for wild poliovirus transmission in India: a serological study in Moradabad, Western Uttar Pradesh	Deshpande, J. M.; Bahl, S.; Sarkar, B. K.; Estivariz, C. F.; Sharma, S.; Wolff, C.; Sethi, R.; Pathyarch, S. K.; Jain, V.; Gary, H. E., Jr.; Pallansch, M. A.; Jafari, H.	BACKGROUND: Moradabad district in Uttar Pradesh reported the highest number of paralytic polio cases in India during 2001-2007. We conducted a study in Moradabad in 2007 to assess seroprevalence against poliovirus types 1, 2, and 3 in children 6-12 and 36-59 months of age to guide future strategies to interrupt wild poliovirus transmission in high-risk areas. METHODS: Children attending 10 health…	2014	2018-11-01	J Infect Dis	210 Suppl 1		S225-33
Analysis of vaccination campaign effectiveness and population immunity to support and sustain polio elimination in Nigeria	Upfill-Brown, A. M.; Voorman, A.; Chabot-Couture, G.; Shuaib, F.; Lyons, H. M.	BACKGROUND: The world is closer than ever to a polio-free Africa. In this end-stage, it is important to ensure high levels of population immunity to prevent polio outbreaks. Here, we introduce a new method of assessing vaccination campaign effectiveness and estimating immunity at the district-level. We demonstrate how this approach can be used to plan the vaccination campaigns prospectively to be…	2016	2018-03-30	BMC Med	14		60
Evaluation of the acute flaccid paralysis (AFP) surveillance system, Gokwe North district, Zimbabwe, 2015: a descriptive cross sectional study	Makoni, A.; Chemhuru, M.; Gombe, N.; Shambira, G.; Juru, T.; Bangure, D.; Tshimanga, M.	INTRODUCTION: AFP surveillance was adopted globally as a key strategy for monitoring the progress of the polio eradication initiative. Gokwe North district with an estimated 119 655 children <15 years detected 2 cases, 4 cases and 1 case of AFP in 2012, 2013 and 2014 respectively against a target of 5 cases per year. We therefore set out to evaluate the system and find out why it was failing to d…	2017		Pan Afr Med J	27		203
Eradication versus control for poliomyelitis: an economic analysis	Thompson, K. M.; Tebbens, R. J.	BACKGROUND: Worldwide eradication of wild polioviruses is likely to yield substantial health and financial benefits, provided we finish the job. Challenges in the four endemic areas combined with continuing demands for financial resources for eradication have led some to question the goal of eradication and to suggest switching to a policy of control. METHODS: We developed a dynamic model, based …	2007	2018-04-21	Lancet	369	9570	1363-71
Understanding threats to polio vaccine commitment among caregivers in high-priority areas of Afghanistan: a polling study	SteelFisher, G. K.; Blendon, R. J.; Guirguis, S.; Lodge, W., 2nd; Caporello, H.; Petit, V.; Coleman, M.; Williams, M. R.; Parwiz, S. M.; Corkum, M.; Gardner, S.; Ben-Porath, E. N.	BACKGROUND: Eradication of poliovirus from endemic countries relies on vaccination of children with oral polio vaccine (OPV) many times a year until the age of 5 years. We aimed to determine caregivers' commitment to OPV in districts of Afghanistan at high risk for polio transmission and to examine what knowledge, attitudes, or experiences could threaten commitment. METHODS: We designed and analy…	2017	Nov	Lancet Infect Dis	17	11	1172-1179
Use of Dedicated Mobile Teams and Polio Volunteer Community Mobilizers to Increase Access to Zero-Dose Oral Poliovirus Vaccine and Routine Childhood Immunizations in Settlements at High Risk for Polio Transmission in Northern Nigeria	Ongwae, K. M.; Bawa, S. B.; Shuaib, F.; Braka, F.; Corkum, M.; Isa, H. K.	Background: The Polio Eradication Initiative in Nigeria, which started >20 years ago, faced many challenges, including initial denial, resistance from communities, and prolonged regional safety concerns. These challenges led into the structuring of the response including the development of the National Emergency Action Plan, improved partner coordination and government engagement, and the establi…	2017	2018-07-01	J Infect Dis	216	suppl_1	S267-s272
Role of Serial Polio Seroprevalence Studies in Guiding Implementation of the Polio Eradication Initiative in Kano, Nigeria: 2011-2014	Craig, K. T.; Verma, H.; Iliyasu, Z.; Mkanda, P.; Touray, K.; Johnson, T.; Walla, A.; Banda, R.; Tegegne, S. G.; Yehualashet, Y. G.; Abba, B.; Ahmad-Shehu, A.; Takane, M.; Sutter, R. W.; Nsubuga, P.; Muhammad, A. J.; Vaz, R. G.	BACKGROUND: Nigeria was one of 3 polio-endemic countries before it was de-listed in September 2015 by the World Health Organization, following interruption of transmission of the poliovirus. During 2011-2014, Nigeria conducted serial polio seroprevalence surveys (SPS) in Kano Metropolitan Area, comprising 8 local government areas (LGAs) in Kano that is considered very high risk (VHR) for polio, t…	2016	2018-05-01	J Infect Dis	213 Suppl 3		S124-30
Polio outbreak among nomads in Chad: outbreak response and lessons learned	Ndiaye, S. M.; Ahmed, M. A.; Denson, M.; Craig, A. S.; Kretsinger, K.; Cherif, B.; Kandolo, P.; Moto, D. D.; Richelot, A.; Tuma, J.	BACKGROUND: In response to the 2011 and 2012 polio epidemic in Chad, Chad's Ministry of Public Health, with support from Global Polio Eradication Initiative partners, took steps to increase vaccination coverage of nomadic children with targeted polio campaigns. This article describes the strategies we used to vaccinate nomads in 3 districts of Chad. METHODS: Our targeted interventions involved us…	2014	2018-11-01	J Infect Dis	210 Suppl 1		S74-84
Polio eradication at a crossroad: a brief survey on immunization coverage conducted in the centre of the 'Golden Triangle'	Kojima, K.; Aung, T. S.		2002	Oct	Trop Doct	32	4	238-9
Serological response and poliovirus excretion following different combined oral and inactivated poliovirus vaccines immunization schedules	Parent du Chatelet, I.; Merchant, A. T.; Fisher-Hoch, S.; Luby, S. P.; Plotkin, S. A.; Moatter, T.; Agboatwalla, M.; McCormick, J. B.	A controlled study was conducted in Karachi, Pakistan to compare humoral and mucosal immune responses against polioviruses in infants who received oral poliovirus vaccine (OPV) at birth and at 6, 10, and 14 weeks according to the Expanded Program on Immunization (EPI) with infants who received either three doses of inactivated poliovirus vaccine (IPV) at 6, 10, and 14 weeks together with OPV or o…	2003	2018-04-02	Vaccine	21	15	1710-8
Risk factors and short-term projections for serotype-1 poliomyelitis incidence in Pakistan: A spatiotemporal analysis	Molodecky, N. A.; Blake, I. M.; O'Reilly, K. M.; Wadood, M. Z.; Safdar, R. M.; Wesolowski, A.; Buckee, C. O.; Bandyopadhyay, A. S.; Okayasu, H.; Grassly, N. C.	BACKGROUND: Pakistan currently provides a substantial challenge to global polio eradication, having contributed to 73% of reported poliomyelitis in 2015 and 54% in 2016. A better understanding of the risk factors and movement patterns that contribute to poliovirus transmission across Pakistan would support evidence-based planning for mass vaccination campaigns. METHODS AND FINDINGS: We fit mixed-…	2017	Jun	PLoS Med	14	6	e1002323
Outcomes of polio eradication activities in Uttar Pradesh, India: the Social Mobilization Network (SM Net) and Core Group Polio Project (CGPP)	Weiss, W. M.; Rahman, M. H.; Solomon, R.; Singh, V.; Ward, D.	BACKGROUND: The primary strategy to interrupt transmission of wild poliovirus in India is to improve supplemental immunization activities and routine immunization coverage in priority districts with a focus on 107 high-risk blocks of western Uttar Pradesh and central Bihar. Villages or urban areas with a history of wild poliovirus transmission, or hard-to-reach or resistant populations are catego…	2011	2018-05-10	BMC Infect Dis	11		117
Comparison of attitudes about polio, polio immunization, and barriers to polio eradication between primary health center physicians and private pediatricians in India	Thacker, N.; Choudhury, P.; Gargano, L. M.; Weiss, P. S.; Pazol, K.; Bahl, S.; Jafari, H. S.; Arora, M.; Dubey, A. P.; Vashishtha, V. M.; Agarwal, R.; Kumar, A.; Orenstein, W. A.; Omer, S. B.; Hughes, J. M.	OBJECTIVES: The objectives of this study were to compare attitudes and perceptions of primary health center (PHC) physicians and pediatricians in Uttar Pradesh and Bihar toward polio disease, immunization, and eradication, and to identify barriers to polio eradication. METHODS: PHC physicians from blocks with at least one confirmed polio case during January 2006 to June 2009 were selected for an …	2012	Jun	Int J Infect Dis	16	6	e417-23
Status of cold-chain maintenance in Chandigarh	Goel, N. K.; Pathak, R.; Galhotra, A.; Dankal, C.; Swami, H. M.	An effective cold chain maintenance system is the backbone of success of any immunization program. This study compares the state of cold chain maintenance during intensive pulse polio immunization campaign in union territory of Chandigarh in the year 2001 with that of 2006. The study was conducted during pulse polio rounds of December 2001 and January 2002 and another in April and May 2006 by Dep…	2008	Jan-Mar	Indian J Public Health	52	1	37-9
Polio eradication initiative in Africa: influence on other infectious disease surveillance development	Nsubuga, P.; McDonnell, S.; Perkins, B.; Sutter, R.; Quick, L.; White, M.; Cochi, S.; Otten, M.	BACKGROUND: The World Health Organization (WHO) and partners are collaborating to eradicate poliomyelitis. To monitor progress, countries perform surveillance for acute flaccid paralysis (AFP). The WHO African Regional Office (WHO-AFRO) and the U.S Centers for Disease Control and Prevention are also involved in strengthening infectious disease surveillance and response in Africa. We assessed whet…	2002	2018-12-27	BMC Public Health	2		27
Implications of a circulating vaccine-derived poliovirus in Nigeria	Jenkins, H. E.; Aylward, R. B.; Gasasira, A.; Donnelly, C. A.; Mwanza, M.; Corander, J.; Garnier, S.; Chauvin, C.; Abanida, E.; Pate, M. A.; Adu, F.; Baba, M.; Grassly, N. C.	BACKGROUND: The largest recorded outbreak of a circulating vaccine-derived poliovirus (cVDPV), detected in Nigeria, provides a unique opportunity to analyze the pathogenicity of the virus, the clinical severity of the disease, and the effectiveness of control measures for cVDPVs as compared with wild-type poliovirus (WPV). METHODS: We identified cases of acute flaccid paralysis associated with fe…	2010	2018-06-24	N Engl J Med	362	25	2360-9
National Polio Day campaign in a squatter settlement through medical students	Shaikh, I.; Omair, A.; Inam, S. N.; Safdar, S.; Kazmi, T.; Anjum, Q.	OBJECTIVE: To provide maximum polio vaccination coverage to under-five (<5) year children of a squatter settlement through Ziauddin Medical University (ZMU) medical students. SETTING: ZMU has established a Primary Health Care Program in a squatter settlement, which is predominantly inhabited by migrants from North Western Province of Pakistan and Afghanistan. The total population is approximately…	2003	Mar	J Pak Med Assoc	53	3	98-101
Immunizing nomadic children and livestock--Experience in North East Zone of Somalia	Kamadjeu, R.; Mulugeta, A.; Gupta, D.; Abshir Hirsi, A.; Belayneh, A.; Clark-Hattingh, M.; Adams, C.; Abed, P.; Kyeyune, B.; Ahmed, T.; Salih, M.; Biaou, C.; Toure, B.	Nomads and pastoralists represent around 30% of the population of North East zone of Somalia (Puntland) and have very limited access to basic health including immunization. During the 2013-2014 polio outbreak in Somalia, an increase number of polio cases notified health services among these underserved communities highlighted the urgent need to devise innovative strategies to reach them. Harnessi…	2015		Hum Vaccin Immunother	11	11	2637-9
Introduction of inactivated poliovirus vaccine leading into the polio eradication endgame strategic plan; Hangzhou, China, 2010-2014	Liu, Y.; Wang, J.; Liu, S.; Du, J.; Wang, L.; Gu, W.; Xu, Y.; Zuo, S.; Xu, E.; An, Z.	BACKGROUND: China's Expanded Program on Immunization (EPI) has provided 4 doses of oral poliovirus vaccine (OPV) since the 1970s. Inactivated poliovirus vaccine (IPV) became available in 2010 in Hangzhou as a private-sector, parent-chosen alternative to OPV. In 2015, WHO recommended that countries with all-OPV vaccination schedules introduce at least one dose of IPV, to mitigate risk associated w…	2017	2018-03-01	Vaccine	35	9	1281-1286
Achieving polio eradication: a review of health communication evidence and lessons learned in India and Pakistan	Obregon, R.; Chitnis, K.; Morry, C.; Feek, W.; Bates, J.; Galway, M.; Ogden, E.	Since 1988, the world has come very close to eradicating polio through the Global Polio Eradication Initiative, in which communication interventions have played a consistently central role. Mass media and information dissemination approaches used in immunization efforts worldwide have contributed to this success. However, reaching the hardest-to-reach, the poorest, the most marginalized and those…	2009	Aug	Bull World Health Organ	87	8	624-30
A spatial model of Wild Poliovirus Type 1 in Kano State, Nigeria: calibration and assessment of elimination probability	McCarthy, K. A.; Chabot-Couture, G.; Shuaib, F.	BACKGROUND: Since the launch of the Global Polio Eradication Initiative, all but three countries (Nigeria, Pakistan, and Afghanistan) have apparently interrupted all wild poliovirus (WPV) transmission, and only one of three wild serotypes has been reported globally since 2012. Countrywide supplemental immunization campaigns in Nigeria produced dramatic reduction in WPV Type 1 paralysis cases sinc…	2016	2018-09-29	BMC Infect Dis	16	1	521
A New Method for Estimating the Coverage of Mass Vaccination Campaigns Against Poliomyelitis From Surveillance Data	O'Reilly, K. M.; Cori, A.; Durry, E.; Wadood, M. Z.; Bosan, A.; Aylward, R. B.; Grassly, N. C.	Mass vaccination campaigns with the oral poliovirus vaccine targeting children aged <5 years are a critical component of the global poliomyelitis eradication effort. Monitoring the coverage of these campaigns is essential to allow corrective action, but current approaches are limited by their cross-sectional nature, nonrandom sampling, reporting biases, and accessibility issues. We describe a new…	2015	2018-12-01	Am J Epidemiol	182	11	961-70
Reducing resistance to polio immunisation with free health camps and Bluetooth messaging: An update from Kaduna, Northern, Nigeria	Birukila, G.; Babale, S. M.; Epstein, H.; Gugong, V.; Anger, R.; Corkum, M.; Jehoshaphat Nebanat, A.; Musoke, F.; Alabi, O.	Since 1997, the Global Polio Eradication Initiative has sponsored regular door-to-door polio immunisation campaigns in northern Nigeria. On 30 July 2015, the country was finally declared poliofree, a hard won success. At various times, polio eradication has been threatened by rumours and community tensions. For example, in 2003, local Imams, traditional leaders and politicians declared a polio ca…	2017	Jan	Glob Public Health	12	1	19-30
The maintaining of the active laboratory-based surveillance of the acute flaccid paralysis (AFP) cases in Romania in the framework of the strategic plan of the global polio eradication initiative	Baicus, A.; Persu, A.; Combiescu, M.; Aubert-Combiescu, A.	Until 2008 poliomyelitis was controlled in Romania by predominantly using Oral Poliovirus Vaccine Sabin (OPV); the alternative vaccination schedule (IPV formalin Inactivated Poliovirus Vaccine/OPV) will be implemented starting September 2008. The vaccination coverage with 4 doses of TOPV (trivalent oral polio vaccine) in the first 14 months of life has been > 90% since 1980. In Romania, the risk …	2007	Jan-Jun	Roum Arch Microbiol Immunol	66	2018-01-02	44-50
An assessment of the reasons for oral poliovirus vaccine refusals in northern Nigeria	Michael, C. A.; Ogbuanu, I. U.; Storms, A. D.; Ohuabunwo, C. J.; Corkum, M.; Ashenafi, S.; Achari, P.; Biya, O.; Nguku, P.; Mahoney, F.	BACKGROUND: Accumulation of susceptible children whose caregivers refuse to accept oral poliovirus vaccine (OPV) contributes to the spread of poliovirus in Nigeria. METHODS: During and immediately following the OPV campaign in October 2012, polio eradication partners conducted a study among households in which the vaccine was refused, using semistructured questionnaires. The selected study distri…	2014	2018-11-01	J Infect Dis	210 Suppl 1		S125-30
The case for periodic OPV routine vaccination campaigns	Houy, N.	The possibility of periodic routine vaccination campaigns (PRVCs) is introduced in the context of a search for optimal oral poliovirus vaccine (OPV) administration strategies. Like the usual continuous routine vaccination campaign (CRVC), PRVCs target only newborns. However, they are not necessarily implemented continuously in time. Using a dynamic and compartmental polio transmission model in a …	2016	2018-01-21	J Theor Biol	389		20-7
A study of the knowledge and attitude towards pulse polio immunization in semi urban areas of South India	Joseph, N.; Subba, Sh; Nelliyanil, M.; Kotian, S.; Haridath, A.; N, K.; Attavar, S.; P, P.; Rane, D.; H, C.; J, H.	BACKGROUND: The government of India launched the pulse polio immunization (PPI) programme in 1995 with the aim of eradicating poliomyelitis by the end of 2000. Despite this, 733 children with polio were reported in 2009 alone. Therefore, there is a need to understand the reason underlying such high numbers of cases after so many years of programme implementation. This study was performed to asses…	2011		Australas Med J	4	2	81-6
Polio outbreak response in Ethiopia	Mesfin, G.; Schluter, W.; Gebremariam, A.; Benti, D.; Bedada, T.; Beyene, B.; Yigzaw, A.; Taddess, Z.; Mbakuliyemo, N.; Babaniyi, O.	BACKGROUND: Ethiopia had been polio-free for almost four years until December 2004. However, between December 2004 and February 2006, 24 children were paralysed as a result of infection with wild poliovirus imported from the neighbouring country of Sudan. In response, the country has attempted to document the impact of various response measures on the containment of wild poliovirus transmission. …	2008	May	East Afr Med J	85	5	222-31
Attitudes and practices of auxiliary nurse midwives and accredited social health activists in Uttar Pradesh and Bihar regarding polio immunization in India	Thacker, N.; Choudhury, P.; Gargano, L. M.; Weiss, P. S.; Pazol, K.; Vashishtha, V. M.; Bahl, S.; Jafari, H. S.; Kumar, A.; Arora, M.; Venczel, L.; Orenstein, W. A.; Omer, S. B.; Hughes, J. M.	Although India was removed from the list of polio endemic countries in January 2012, maintaining the focus on polio vaccination is critically important to prevent reintroduction of the virus. In 2009-2010, we conducted a study to assess the attitudes and practices of frontline health workers in India regarding polio immunization in Uttar Pradesh and Bihar. More than 95% of auxiliary nurse midwive…	2013	Aug	J Trop Pediatr	59	4	266-73
The case for cooperation in managing and maintaining the end of poliomyelitis: stockpile needs and coordinated OPV cessation	Thompson, K. M.; Duintjer Tebbens, R. J.	CONTEXT: Achieving successful eradication of a disease requires global cooperation to obtain a shared goal. Coordination of the endgame may seem an obvious requirement for success, but that does not ensure that cooperation will occur. OBJECTIVE: To analytically explore the need for cooperation to maintain global polio eradication specifically related to creation of a global polio vaccine stockpil…	2008		Medscape J Med	10	8	190
Assessment of vaccine wastage during a pulse polio immunization programme in India	Mukherjee, A.; Ahluwalia, T. P.; Gaur, L. N.; Mittal, R.; Kambo, I.; Saxena, N. C.; Singh, P.	A study to assess the wastage factor of oral polio vaccine (OPV) in the Pulse Polio Immunization (PPI) programme of the Government of India was undertaken by the Indian Council of Medical Research (ICMR) at approximately 31,000 immunization booths all over the country. The study was conducted through the network of 31 Human Reproduction Research Centres (HRRCs) and other ICMR institutes. Wastage …	2004	Mar	J Health Popul Nutr	22	1	13-8
The recent outbreaks and reemergence of poliovirus in war and conflict-affected areas	Akil, L.; Ahmad, H. A.	BACKGROUND: Poliomyelitis is a highly infectious disease caused by poliovirus, which becomes difficult to manage/eradicate in politically unstable areas. The objectives of this study were to determine the movement and management of such polio outbreaks in endemic countries and countries with reoccurring cases of polio and to determine the effect of political instability on polio eradication. METH…	2016	Aug	Int J Infect Dis	49		40-6
How Drone Strikes and a Fake Vaccination Program Have Inhibited Polio Eradication in Pakistan: An Analysis of National Level Data	Kennedy, J.	This article investigates whether the United States' counterinsurgency operations have inhibited polio eradication efforts in northwestern Pakistan, the world's last major reservoir of polio. Anecdotal evidence suggests that militants disrupt polio vaccination programs because of suspicions that campaigns are a cover for gathering intelligence on Central Intelligence Agency (CIA) drone targets. T…	2017	Oct	Int J Health Serv	47	4	807-825
Threats to polio eradication in high-conflict areas in Pakistan and Nigeria: a polling study of caregivers of children younger than 5 years	SteelFisher, G. K.; Blendon, R. J.; Guirguis, S.; Brule, A.; Lasala-Blanco, N.; Coleman, M.; Petit, V.; Ahmed, M.; Mataruse, N.; Corkum, M.; Nisar, M.; Ben-Porath, E. N.; Gigli, S.; Sahm, C.	BACKGROUND: Elimination of poliovirus from endemic countries is a crucial step in eradication; however, vaccination programmes in these areas face challenges, especially in regions with conflict. We analysed interviews with caregivers of children living in two polio-endemic countries to assess whether these challenges are largely operational or also driven by resistance or misinformation in the c…	2015	Oct	Lancet Infect Dis	15	10	1183-1192
Tracking Vaccination Teams During Polio Campaigns in Northern Nigeria by Use of Geographic Information System Technology: 2013-2015	Touray, K.; Mkanda, P.; Tegegn, S. G.; Nsubuga, P.; Erbeto, T. B.; Banda, R.; Etsano, A.; Shuaib, F.; Vaz, R. G.	INTRODUCTION: Nigeria is among the 3 countries in which polio remains endemic. The country made significant efforts to reduce polio transmission but remains challenged by poor-quality campaigns and poor team performance in some areas. This article demonstrates the application of geographic information system technology to track vaccination teams to monitor settlement coverage, reduce the number o…	2016	2018-05-01	J Infect Dis	213 Suppl 3		S67-72
Youth Group Engagement in Noncompliant Communities During Supplemental Immunization Activities in Kaduna, Nigeria, in 2014	Musa, A.; Mkanda, P.; Manneh, F.; Korir, C.; Warigon, C.; Gali, E.; Banda, R.; Umeh, G.; Nsubuga, P.; Chevez, A.; Vaz, R. G.	INTRODUCTION: One of the major challenges being faced in the Global Polio Eradication Initiative program is persistent refusal of oral polio vaccine (OPV) and harassment of vaccination team members by youths. The objective of the study was to describe the strategy of collaborating with recognized youth groups to reduce team harassment during vaccination campaigns and improve vaccination coverage …	2016	2018-05-01	J Infect Dis	213 Suppl 3		S91-5
Role of an area specific approach to increase community participation in pulse polio program in a locality of south Delhi	Lahariya, C.; Khandekar, J.; Ray, T. K.; Meenakshi,; Pradhan, S. K.		2007	Dec	J Commun Dis	39	4	245-8
Progress toward poliomyelitis eradication in Nigeria	Ado, J. M.; Etsano, A.; Shuaib, F.; Damisa, E.; Mkanda, P.; Gasasira, A.; Banda, R.; Korir, C.; Johnson, T.; Dieng, B.; Corkum, M.; Enemaku, O.; Mataruse, N.; Ohuabunwo, C.; Baig, S.; Galway, M.; Seaman, V.; Wiesen, E.; Vertefeuille, J.; Ogbuanu, I. U.; Armstrong, G.; Mahoney, F. J.	BACKGROUND: Transmission of wild poliovirus (WPV) has never been interrupted in Afghanistan, Pakistan, and Nigeria. Since 2003, infections with WPV of Nigerian origin have been detected in 25 polio-free countries. In 2012, the Nigerian government created an emergency operations center and implemented a national emergency action plan to eradicate polio. The 2013 revision of this plan prioritized (…	2014	2018-11-01	J Infect Dis	210 Suppl 1		S40-9
Disease eradication as a public health strategy: a case study of poliomyelitis eradication	Aylward, R. B.; Hull, H. F.; Cochi, S. L.; Sutter, R. W.; Olive, J. M.; Melgaard, B.	Disease eradication as a public health strategy was discussed at international meetings in 1997 and 1998. In this article, the ongoing poliomyelitis eradication initiative is examined using the criteria for evaluating candidate diseases for eradication proposed at these meetings, which covered costs and benefits, biological determinants of eradicability (technical feasibility) and societal and po…	2000		Bull World Health Organ	78	3	285-97
Strategic Engagement of Technical Surge Capacity for Intensified Polio Eradication Initiative in Nigeria, 2012-2015	Yehualashet, Y. G.; Mkanda, P.; Gasasira, A.; Erbeto, T.; Onimisi, A.; Horton, J.; Banda, R.; Tegegn, S. G.; Ahmed, H.; Afolabi, O.; Wadda, A.; Vaz, R. G.; Nsubuga, P.	BACKGROUND: Following the 65th World Health Assembly (WHA) resolution on intensification of the Global Poliomyelitis Eradication Initiative (GPEI), the Nigerian government, with support from the World Health Organization (WHO) and other partners, implemented a number of innovative strategies to curb the transmission of wild poliovirus (WPV) in the country. One of the innovations successfully impl…	2016	2018-05-01	J Infect Dis	213 Suppl 3		S116-23
Intensified Local Resource Mobilization for the Polio Eradication Initiative: The Experience of World Health Organization in Nigeria During 2008-2015	Yehualashet, Y. G.; Horton, J.; Mkanda, P.; Vaz, R. G.; Afolabi, O.; Gashu, S. G.; Banda, R.; O'Malley, H.; Nsubuga, P.	BACKGROUND: Since the World Health Assembly (WHA) resolved in 1988 to eradicate poliovirus, several rounds of immunization campaigns have been conducted by member states. By 2000, with the support of the Global Polio Eradication Initiative (GPEI) partners, the number of polio cases decreased by 99%. Eradicating the remaining 1% proved to be more challenging. Although the GPEI, being the largest p…	2016	2018-05-01	J Infect Dis	213 Suppl 3		S101-7
Using short-message-service notification as a method to improve acute flaccid paralysis surveillance in Papua New Guinea	Datta, S. S.; Ropa, B.; Sui, G. P.; Khattar, R.; Krishnan, R. S.; Okayasu, H.	BACKGROUND: High quality acute flaccid paralysis (AFP) surveillance is required to maintain polio-free status of a country. Papua New Guinea (PNG) is considered as one of the highest risk countries for polio re-importation and circulation in the Western Pacific Region (WPRO) of the World Health Organization due to poor healthcare infrastructure and inadequate performance in AFP surveillance. The …	2016	2018-05-17	BMC Public Health	16		409
Health and economic consequences of different options for timing the coordinated global cessation of the three oral poliovirus vaccine serotypes	Thompson, K. M.; Duintjer Tebbens, R. J.	BACKGROUND: World leaders remain committed to globally-coordinated oral poliovirus vaccine (OPV) cessation following successful eradication of wild polioviruses, but the best timing and strategy for implementation depend on existing and emerging conditions. METHODS: Using an existing integrated global poliovirus risk management model, we explore alternatives to the current timing plan of coordina…	2015	2018-09-17	BMC Infect Dis	15		374
Outreach to underserved communities in northern Nigeria, 2012-2013	Gidado, S. O.; Ohuabunwo, C.; Nguku, P. M.; Ogbuanu, I. U.; Waziri, N. E.; Biya, O.; Wiesen, E. S.; Mba-Jonas, A.; Vertefeuille, J.; Oyemakinde, A.; Nwanyanwu, O.; Lawal, N.; Mahmud, M.; Nasidi, A.; Mahoney, F. J.	BACKGROUND: Persistent wild poliovirus transmission in Nigeria constitutes a major obstacle to global polio eradication. In August 2012, the Nigerian national polio program implemented a strategy to conduct outreach to underserved communities within the context of the country's polio emergency action plans. METHODS: A standard operating procedure (SOP) for outreach to underserved communities was …	2014	2018-11-01	J Infect Dis	210 Suppl 1		S118-24
Designing and implementing an electronic dashboard for disease outbreaks response - Case study of the 2013-2014 Somalia Polio outbreak response dashboard	Kamadjeu, R.; Gathenji, C.	In April 2013, a case of wild polio virus (WPV) was detected in the Somalia capital Mogadishu. This inaugurated what is now referred to as the 2013-2014 Horn of Africa Polio outbreak with cases reported in Somalia, Kenya and Ethiopia. By the notification of the last polio case in August 2014, 223 cases of WPV had been reported in Somalia, Kenya and Ethiopia of which 199 in Somalia alone. The outb…	2017		Pan Afr Med J	27	Suppl 3	22
Manpower utilization in pulse polio immunization	Bhatia, V.; Swami, H. M.; Bhan, V. K.; Kumari, R.	The present study was conducted in Union Territory of Chandigarh to find out the utilization pattern of manpower engaged in the implementation of Pulse Polio Campaign (PPI) on 7th December, 1997 with the objective to achieve a coverage close to 100% and thereby, eradicating poliomyelitis. Over 100,000 under-five children were expected to participate on PPI day. Out of 240 polio centres establishe…	1999	Nov-Dec	Indian J Pediatr	66	6	859-62
Reducing resistance against polio drops	Ansari, M. A.; Khan, Z.; Khan, I. M.	AIMS: The present study was carried out to impart correct health education regarding polio eradication programme and to assess the impact of social mobilization of a Muslim community carried out by medical interns. METHODS: One round of a polio immunization campaign was selected randomly. Five highly resistant areas were included in the study. During house to house A-Team activity, teams of healt…	2007	Nov	J R Soc Promot Health	127	6	276-9
Estimated Effect of Inactivated Poliovirus Vaccine Campaigns, Nigeria and Pakistan, January 2014-April 2016	Shirreff, G.; Wadood, M. Z.; Vaz, R. G.; Sutter, R. W.; Grassly, N. C.	In 2014, inactivated poliovirus vaccine (IPV) campaigns were implemented in Nigeria and Pakistan after clinical trials showed that IPV boosts intestinal immunity in children previously given oral poliovirus vaccine (OPV). We estimated the effect of these campaigns by using surveillance data collected during January 2014-April 2016. In Nigeria, campaigns with IPV and trivalent OPV (tOPV) substanti…	2017	Feb	Emerg Infect Dis	23	2	258-263
From regional pulse vaccination to global disease eradication: insights from a mathematical model of poliomyelitis	Browne, C. J.; Smith, R. J.; Bourouiba, L.	Mass-vaccination campaigns are an important strategy in the global fight against poliomyelitis and measles. The large-scale logistics required for these mass immunisation campaigns magnifies the need for research into the effectiveness and optimal deployment of pulse vaccination. In order to better understand this control strategy, we propose a mathematical model accounting for the disease dynami…	2015	Jul	J Math Biol	71	1	215-53
Environmental surveillance of poliovirus and non-polio enterovirus in urban sewage in Dakar, Senegal (2007-2013)	Ndiaye, A. K.; Diop, P. A.; Diop, O. M.	INTRODUCTION: Global poliomyelitis eradication initiative relies on (i) laboratory based surveillance of acute flaccid surveillance (AFP) to monitor the circulation of wild poliovirus in a population, and (ii) vaccination to prevent its diffusion. However, as poliovirus can survive in the environment namely in sewage, environmental surveillance (ES) is of growing importance as the eradication tar…	2014		Pan Afr Med J	19		243
Use of administrative data to estimate mass vaccination campaign coverage, Burkina Faso, 1999	Zuber, P. L.; Yameogo, K. R.; Yameogo, A.; Otten, M. W., Jr.	Administrative coverage data are commonly used to assess coverage of mass vaccination campaigns. These estimates are obtained by dividing the number of doses administered by the number of children of eligible age, usually at the health district level. This study used data from a cluster survey conducted in each of the 53 Burkina Faso health districts immediately after 1999 the National Immunizati…	2003	2018-05-15	J Infect Dis	187 Suppl 1		S86-90
Evaluation of intensive pulse polio immunization in District Valsad during 2007	Chudasama, R. K.	Three rounds of pulse polio immunization in January, February and March, 2007 were evaluated in Valsad and Vapi cities. Randomly selected team members of 50% booths and teams working during house to house activity were interviewed. Approximately 80% of eligible children were immunized on booths whereas remaining eligible were covered during house to house activity. In February, 2007 round, mOPV t…	2008	Mar	Indian Pediatr	45	3	233-5
Process evaluation of pulse polio immunisation in Delhi	Kumar, P.; Pandit, K.; Chhabra, P.; Bhasin, S.; Aggarwal, O. P.	The aim of the study was to assess the functional aspects and the staffing at Pulse Polio immunisations posts. Interns and medical students conducted the survey in eighty seven pulse polio immunisation posts scattered all over National Capital Territory of Delhi on 18th January 1997. A pre-tested structured format containing information pertaining to dose utilisation and staffing was filled. Numb…	1998	Jul-Aug	Indian J Pediatr	65	4	593-6
Characterization of outbreak response strategies and potential vaccine stockpile needs for the polio endgame	Duintjer Tebbens, R. J.; Pallansch, M. A.; Wassilak, S. G.; Cochi, S. L.; Thompson, K. M.	BACKGROUND: Following successful eradication of wild polioviruses and planned globally-coordinated cessation of oral poliovirus vaccine (OPV), national and global health leaders may need to respond to outbreaks from reintroduced live polioviruses, particularly vaccine-derived polioviruses (VDPVs). Preparing outbreak response plans and assessing potential vaccine needs from an emergency stockpile …	2016	2018-03-24	BMC Infect Dis	16		137
The potential impact of expanding target age groups for polio immunization campaigns	Duintjer Tebbens, R. J.; Kalkowska, D. A.; Wassilak, S. G.; Pallansch, M. A.; Cochi, S. L.; Thompson, K. M.	BACKGROUND: Global efforts to eradicate wild polioviruses (WPVs) continue to face challenges due to uninterrupted endemic WPV transmission in three countries and importation-related outbreaks into previously polio-free countries. We explore the potential role of including older children and adults in supplemental immunization activities (SIAs) to more rapidly increase population immunity and prev…	2014	2018-01-29	BMC Infect Dis	14		45
Contribution of Global Polio Eradication Initiative-Funded Personnel to the Strengthening of Routine Immunization Programs in the 10 Focus Countries of the Polio Eradication and Endgame Strategic Plan	van den Ent, Mmvx; Swift, R. D.; Anaokar, S.; Hegg, L. A.; Eggers, R.; Cochi, S. L.	Background: The Polio Eradication and Endgame Strategic Plan (PEESP) established a target that at least 50% of the time of personnel receiving funding from the Global Polio Eradication Initiative (GPEI) for polio eradication activities (hereafter, "GPEI-funded personnel") should be dedicated to the strengthening of immunization systems. This article describes the self-reported profile of how GPEI…	2017	2018-07-01	J Infect Dis	216	suppl_1	S244-s249
Surveillance of acute flaccid paralysis in Akwa Ibom State, Nigeria 2004-2009	Bassey, B. E.; Gasasira, A.; Mitula, P.; Frankson, U. U.; Adeniji, J. A.	INTRODUCTION: The last case of wild polio virus transmission occurred in Akwa Ibom state in October 2001; however, combination high routine immunization coverage with OPV, high quality AFP surveillance, mass immunization campaign in which two doses of potent oral polio vaccine is administered to eligible children and mop-up campaigns in areas with identified immunization or surveillance gaps has …	2011		Pan Afr Med J	9		32
Polio infrastructure strengthened disease outbreak preparedness and response in the WHO African Region	Kouadio, K.; Okeibunor, J.; Nsubuga, P.; Mihigo, R.; Mkanda, P.	INTRODUCTION: The continuous deployments of polio resources, infrastructures and systems for responding to other disease outbreaks in many African countries has led to a number of lessons considered as best practice that need to be documented for strengthening preparedness and response activities in future outbreaks. METHODS: We reviewed and documented the influence of polio best practices in out…	2016	2018-10-10	Vaccine	34	43	5175-5180
An epidemic of poliomyelitis in southern Kerala	Sulekha, C.; Sujamol, S.; Suguna Bai, N. S.; Cherian, T.; John, T. J.	An epidemic of poliomyelitis was recognized in May 1987 when there was a sharp increase in the number of children with acute paralytic poliomyelitis admitted to the SAT Hospital in Trivandrum in Kerala State. From May through September, 392 cases were admitted; the total admitted cases in 1987 were 458 in contrast to 119 in 1986. Evidence for type 1 poliovirus infection was found in 33 (85%) of t…	1990	Mar	Int J Epidemiol	19	1	177-81
Implementation of a Systematic Accountability Framework in 2014 to Improve the Performance of the Nigerian Polio Program	Tegegne, S. G.; M. Kanda P; Yehualashet, Y. G.; Erbeto, T. B.; Touray, K.; Nsubuga, P.; Banda, R.; Vaz, R. G.	BACKGROUND: An accountability framework is a central feature of managing human and financial resources. One of its primary goals is to improve program performance through close monitoring of selected priority activities. The principal objective of this study was to determine the contribution of a systematic accountability framework to improving the performance of the World Health Organization (WH…	2016	2018-05-01	J Infect Dis	213 Suppl 3		S96-100
Did the call for boycott by the Catholic bishops affect the polio vaccination coverage in Kenya in 2015? A cross-sectional study	Njeru, I.; Ajack, Y.; Muitherero, C.; Onyango, D.; Musyoka, J.; Onuekusi, I.; Kioko, J.; Muraguri, N.; Davis, R.	INTRODUCTION: Polio eradication is now feasible after removal of Nigeria from the list of endemic countries and global reduction of cases of wild polio virus in 2015 by more than 80%. However, all countries must remain focused to achieve eradication. In August 2015, the Catholic bishops in Kenya called for boycott of a polio vaccination campaign citing safety concerns with the polio vaccine. We c…	2016		Pan Afr Med J	24		120
The Switch From Trivalent to Bivalent Oral Poliovirus Vaccine in the South-East Asia Region	Bahl, S.; Hasman, A.; Eltayeb, A. O.; James Noble, D.; Thapa, A.	This analysis describes an innovative and successful approach to risk identification and mitigation in relation to the switch from trivalent to bivalent oral polio vaccine (OPV) in the 11 countries of the World Health Organization's (WHO's) South-East Asia Region (SEAR) in April 2016.The strong commitment of governments and immunization professionals to polio eradication and an exemplary partners…	2017	2018-07-01	J Infect Dis	216	suppl_1	S94-s100
Immunisation coverage and its determinants among children aged 12-23 months in Atakumosa-west district, Osun State Nigeria: a cross-sectional study	Adedire, E. B.; Ajayi, I.; Fawole, O. I.; Ajumobi, O.; Kasasa, S.; Wasswa, P.; Nguku, P.	BACKGROUND: Routine immunisation (RI) contributes immensely to reduction in mortality from vaccine preventable diseases (VPD) among children. The Nigerian Demographic and Health Survey, 2008 revealed that only 58 % of children in Osun State had received all recommended vaccines, which is far below World Health Organization (WHO) target of 80 %. We therefore, assessed RI uptake and its determinant…	2016	2018-08-30	BMC Public Health	16		905
The effect of mass vaccination campaigns against polio on the utilization of routine immunization services: A regression discontinuity design	Helleringer, S.; Asuming, P. O.; Abdelwahab, J.	BACKGROUND: In most low and middle-income countries (LMIC), vaccines are primarily distributed by routine immunization services (RI) at health facilities. Additional opportunities for vaccination are also provided through mass vaccination campaigns, conducted periodically as part of disease-specific initiatives. It is unclear whether these campaigns are detrimental to RI services, or wether they …	2016	2018-07-19	Vaccine	34	33	3817-22
The Journalists Initiatives on Immunisation Against Polio and Improved Acceptance of the Polio Vaccine in Northern Nigeria 2007-2015	Warigon, C.; Mkanda, P.; Banda, R.; Zakari, F.; Damisa, E.; Idowu, A.; Bawa, S.; Gali, E.; Tegegne, S. G.; Hammanyero, K.; Nsubuga, P.; Korir, C.; Vaz, R. G.	BACKGROUND: The polio eradication initiative had major setbacks in 2003 and 2007 due to media campaigns in which renowned scholars and Islamic clerics criticized polio vaccines. The World Health Organization (WHO) partnered with journalists in 2007 to form the Journalists Initiatives on Immunisation Against Polio (JAP), to develop communication initiatives aimed at highlighting polio eradication …	2016	2018-05-01	J Infect Dis	213 Suppl 3		S86-90
Characteristics of persons refusing oral polio vaccine during the immunization plus days - Sokoto, Nigeria 2011	Mohammed, A.; Sabitu, K.; Nguku, P.; Abanida, E.; Sheidu, S.; Dalhat, M.; Dankoli, R.; Gidado, S.; Suleiman, I.	INTRODUCTION: Nigeria, the only African country endemic for wild poliovirus, adopted Immunization Plus Days (IPD) to eradicate polio. Refusal of oral polio vaccine (OPV) by heads of households is a significant challenge. In Sokoto state, we determined characteristics of heads of households refusing OPV during IPD in 2011. METHODS: To evaluate reasons for refusals, we conducted a case control stud…	2014		Pan Afr Med J	18 Suppl 1		10
Effects of polio eradication activities on routine immunization: lessons from the 2013 outbreak response in Somali region of Ethiopia	Tafesse, B.; Tekle, E.; Wondwossen, L.; Bogale, M.; Fiona, B.; Nsubuga, P.; Tomas, K.; Kassahun, A.; Kathleen, G.; Teka, A.	INTRODUCTION: Ethiopia experienced several WPV importations with a total of 10 WPV1 cases confirmed during the 2013 outbreak alone before it is closed in 2015. We evaluated supplemental immunization activities (SIAs), including lessons learned for their effect on the routine immunization program during the 2013 polio outbreak in Somali regional state. METHODS: We used descriptive study to review …	2017		Pan Afr Med J	27	Suppl 2	4
Parental perceptions surrounding polio and self-reported non-participation in polio supplementary immunization activities in Karachi, Pakistan: a mixed methods study	Khowaja, A. R.; Khan, S. A.; Nizam, N.; Omer, S. B.; Zaidi, A.	OBJECTIVE: To assess parent's knowledge and perceptions surrounding polio and polio vaccination, self-reported participation in polio supplementary immunization activities (SIAs) targeting children aged < 5 years, and reasons for non-participation. METHODS: The mixed methods study began with a cross-sectional survey in Karachi, Pakistan. A structured questionnaire was administered to assess paren…	2012	2018-11-01	Bull World Health Organ	90	11	822-30
Awareness of pulse polio immunisation	Gomber, S.; Taneja, D. K.; Mohan, K.	Mass polio immunisation campaign was launched in the national capital territory of Delhi with 2 doses of polio vaccine to be administered to children upto 3 years of age on October and December 4, 1994 respectively. Massive information, education & communication (IEC) efforts through mass media and interpersonal communication preceded the dates of the campaign. A study to assess the awareness of …	1996	Jan-Feb	Indian J Pediatr	63	1	99-103
Vaccine coverage and determinants of incomplete vaccination in children aged 12-23 months in Dschang, West Region, Cameroon: a cross-sectional survey during a polio outbreak	Russo, G.; Miglietta, A.; Pezzotti, P.; Biguioh, R. M.; Bouting Mayaka, G.; Sobze, M. S.; Stefanelli, P.; Vullo, V.; Rezza, G.	BACKGROUND: Inadequate immunization coverage with increased risk of vaccine preventable diseases outbreaks remains a problem in Africa. Moreover, different factors contribute to incomplete vaccination status. This study was performed in Dschang (West Region, Cameroon), during the polio outbreak occurred in October 2013, in order to estimate the immunization coverage among children aged 12-23 mont…	2015	2018-07-10	BMC Public Health	15		630
Paralytic poliomyelitis during the pre-, peri- and post-suspension periods of a polio immunization campaign	Lamina, S.; Hanif, S.	A total of 744 paralytic poliomyelitis patients (0-59 months old) were reviewed and results showed a critical and perpetual surge during 2003 (20.2%), 2004 (27.4%) and 2005 (41%). A slight male predominance (56%) was reported and a high incidence was reported in the low socioeconomic (68.3%) and urban setting (60.3%) groups. It was concluded that the polio eradication campaigning programmes in Ni…	2008	Jul	Trop Doct	38	3	173-5
Assessing the effectiveness of house-to-house visits on routine oral polio immunization completion and tracking of defaulters	Curry, D. W.; Perry, H. B.; Tirmizi, S. N.; Goldstein, A. L.; Lynch, M. C.	Strengthening routine immunization is one of the four prongs of the Global Polio Eradication Initiative. Using data collected through 30-cluster sample household surveys of caretakers of children aged 12-23 months, this paper assessed the effectiveness of house-to-house visits on routine oral polio immunization completion, using simple frequency tables, bivariate and multivariate logistic regress…	2014	Jun	J Health Popul Nutr	32	2	356-66
